# Supplementary material for: RNA-Seq transcriptomic analysis with Bag2D software identifies key pathways enhancing lipid yield in a high lipid-producing mutant of the non-model green alga Dunaliella tertiolecta
Source: Biotechnol Biofuels. 2015 Nov 25;8:191. doi: 10.1186/s13068-015-0382-0 (PMC4660794; doi:10.1186/s13068-015-0382-0)
Supplement: Supplementary file 2 — 10.1186/s13068-015-0382-0 D9 and wild-type Dunaliella tertiolecta RNA-Seq result. [file 13068_2015_382_MOESM2_ESM.xls]

## Sheet: True_gsa.txt
Transcript	geneID	GeneSymbol	Best Model Type	Best AICc	Contrast 1	MultiModel Estimate	MultiModel p-value	FDR Step Up	MultiModel Ratio	MultiModel Fold-Change	Total reads, raw	Max reads per sample, raw	Total reads, normalized	Poisson AICc 1
Locus_19179_Transcript_1/1_Confidence_1.000_Length_1380	e_gwW.79.45.1	CHLREDRAFT_123019	Poisson	49.8893	D9 vs WT	-4.06144	1.0736e-11	1.3023e-09	0.0172243	-58.0576	103	102	168.161	49.8893
Locus_15808_Transcript_1/1_Confidence_1.000_Length_1804	pasa_Sanger_mRNA24354	CHLREDRAFT_423056	Poisson	49.7869	D9 vs WT	-3.95891	3.6238e-11	4.19592e-09	0.0190839	-52.4001	93	92	152.052	49.7869
Locus_29524_Transcript_1/1_Confidence_1.000_Length_1679	pasa_Sanger_mRNA4928	CHLREDRAFT_421974	Poisson	47.6724	D9 vs WT	-3.83094	0.00015069	0.00375402	0.0216893	-46.1058	28	28	47.1058	47.6724
Locus_39288_Transcript_1/1_Confidence_1.000_Length_1461	SKA_fgenesh2_pg.C_scaffold_71000033	CHLREDRAFT_196756	Poisson	47.1316	D9 vs WT	-3.28746	0.00124808	0.0177613	0.0373486	-26.7747	16	16	27.7747	47.1316
Locus_13550_Transcript_1/2_Confidence_0.667_Length_1018	OVA_Chlre2_kg.scaffold_2000051	CHLREDRAFT_205715	Poisson	46.9966	D9 vs WT	-3.14994	0.00202993	0.0240326	0.0428549	-23.3346	13.8776	13.8772	24.3559	46.9966
Locus_1837_Transcript_14/17_Confidence_0.526_Length_6527	Chlre2_kg.scaffold_2000445	CHLREDRAFT_143717	Poisson	48.1368	D9 vs WT	-3.13552	2.91968e-05	0.000983531	0.0434771	-23.0006	26.2816	25.8205	44.4466	48.1368
Locus_4982_Transcript_1/4_Confidence_0.286_Length_1743	pasa_Sanger_mRNA20136	CHLREDRAFT_416564	Poisson	46.8763	D9 vs WT	-3.0304	0.00307929	0.0314178	0.0482964	-20.7055	12.2324	12.2324	21.7055	46.8763
Locus_5366_Transcript_2/2_Confidence_0.286_Length_985	pasa_Sanger_mRNA19278	CHLREDRAFT_416048	Poisson	46.9405	D9 vs WT	-3.02945	0.00259906	0.0280537	0.0483424	-20.6858	12.7026	12.6831	22.4675	46.9405
Locus_23545_Transcript_1/1_Confidence_1.000_Length_1339	estExt_GenewiseW_1.C_140238	CHLREDRAFT_78631	Poisson	47.719	D9 vs WT	-1.88319	0.00306401	0.0313456	0.152104	-6.57444	12	11	21.5675	47.719
Locus_18045_Transcript_1/1_Confidence_1.000_Length_3565	estExt_fgenesh1_pg.C_430081	CHLREDRAFT_36026	Poisson	49.3037	D9 vs WT	-1.84193	1.20273e-05	0.000478969	0.158511	-6.3087	28	25	47.8153	49.3037
Locus_19664_Transcript_2/2_Confidence_0.667_Length_819	SKA_Chlre2_kg.scaffold_19000020	CHLREDRAFT_206532	Poisson	47.6298	D9 vs WT	-1.79321	0.00507267	0.0446092	0.166426	-6.00869	11	10	19.9566	47.6298
Locus_32230_Transcript_1/1_Confidence_1.000_Length_919	pasa_Sanger_mRNA9253	CHLREDRAFT_424233	Poisson	47.6298	D9 vs WT	-1.79321	0.00507267	0.0446092	0.166426	-6.00869	11	10	19.9566	47.6298
Locus_9875_Transcript_2/3_Confidence_0.400_Length_710	fgenesh1_pg.C_scaffold_77000035	CHLREDRAFT_21459	Poisson	47.6298	D9 vs WT	-1.79321	0.00507267	0.0446092	0.166426	-6.00869	11	10	19.9566	47.6298
Locus_1196_Transcript_3/3_Confidence_0.600_Length_1585	fgenesh2_pg.C_scaffold_2000230	CHLREDRAFT_168584	Poisson	53.9105	D9 vs WT	-1.75351	2.16044e-41	9.7118e-39	0.173165	-5.77482	285	248	469.863	53.9105
Locus_87_Transcript_3/11_Confidence_0.459_Length_2869	estExt_fgenesh2_pg.C_10645	CHLREDRAFT_190061	Poisson	49.9452	D9 vs WT	-1.55078	5.10627e-06	0.000228199	0.212082	-4.71515	35.1941	30.0613	59.9088	49.9452
Locus_4343_Transcript_1/1_Confidence_1.000_Length_1286	au.g3207_t1	CHLREDRAFT_284812	Poisson	48.3537	D9 vs WT	-1.54194	0.00242525	0.0269307	0.213965	-4.67365	15	13	26.6368	48.3537
Locus_19026_Transcript_1/1_Confidence_1.000_Length_1783	e_gwW.7.150.1	CHLREDRAFT_111628	Poisson	48.9861	D9 vs WT	-1.5228	0.000416875	0.00810625	0.218099	-4.58507	21	18	36.5388	48.9861
Locus_6099_Transcript_1/1_Confidence_1.000_Length_1344	fgenesh1_kg.C_scaffold_24000020	CHLREDRAFT_3686	Poisson	48.9312	D9 vs WT	-1.46761	0.000714134	0.011769	0.230477	-4.33883	20	17	34.9279	48.9312
Locus_25648_Transcript_1/1_Confidence_1.000_Length_1043	estExt_fgenesh1_pg.C_chromosome_50135	CHLREDRAFT_343984	Poisson	48.278	D9 vs WT	-1.46569	0.00420133	0.0394915	0.230919	-4.33053	14	12	25.0259	48.278
Locus_4893_Transcript_1/1_Confidence_1.000_Length_1361	estExt_gwp_1H.C_470045	CHLREDRAFT_132065	Poisson	48.278	D9 vs WT	-1.46569	0.00420133	0.0394915	0.230919	-4.33053	14	12	25.0259	48.278
Locus_6857_Transcript_1/3_Confidence_0.250_Length_1159	pasa_Sanger_mRNA11148	CHLREDRAFT_411913	Poisson	49.3307	D9 vs WT	-1.37611	0.000368869	0.00727902	0.25256	-3.95945	24	20	41.6081	49.3307
Locus_12189_Transcript_1/1_Confidence_1.000_Length_1660	SKA_chlre3.75.14.1.1	CHLREDRAFT_205934	Poisson	51.4851	D9 vs WT	-1.36191	1.22362e-09	1.10011e-07	0.25617	-3.90366	73	60	122.672	51.4851
Locus_14052_Transcript_1/1_Confidence_1.000_Length_2254	pasa_Sanger_mRNA16708	CHLREDRAFT_409534	Poisson	49.7026	D9 vs WT	-1.35438	0.000111855	0.00300985	0.258107	-3.87437	29	24	49.8992	49.7026
Locus_26405_Transcript_1/1_Confidence_1.000_Length_2239	estExt_gwp_1H.C_70091	CHLREDRAFT_126286	Poisson	48.8115	D9 vs WT	-1.34713	0.00214264	0.0248846	0.259986	-3.84636	18	15	31.706	48.8115
Locus_807_Transcript_1/3_Confidence_0.857_Length_3130	Chlre2_kg.scaffold_17000149	CHLREDRAFT_147777	Poisson	49.3201	D9 vs WT	-1.29554	0.000714581	0.011769	0.27375	-3.65297	23.248	19.0853	40.4351	49.3201
Locus_8593_Transcript_3/3_Confidence_0.882_Length_2045	SAN_859633	CHLREDRAFT_195532	Poisson	49.3463	D9 vs WT	-1.29547	0.000658555	0.0111837	0.273769	-3.65271	23.5732	19.3476	40.9739	49.3463
Locus_11605_Transcript_1/2_Confidence_0.667_Length_870	estExt_fgenesh1_pm.C_chromosome_10551	CHLREDRAFT_376627	Poisson	48.7458	D9 vs WT	-1.28097	0.00374854	0.0364921	0.277768	-3.60013	17	14	30.0951	48.7458
Locus_9009_Transcript_2/6_Confidence_0.195_Length_1927	Chlre2_kg.scaffold_5000254	CHLREDRAFT_141844	Poisson	48.7693	D9 vs WT	-1.26776	0.00383604	0.0371942	0.281463	-3.55287	17.1459	14.0793	30.3459	48.7693
Locus_7490_Transcript_1/1_Confidence_1.000_Length_1717	Chlre2_kg.scaffold_96000010	CHLREDRAFT_154904	Poisson	50.1907	D9 vs WT	-1.2311	5.28675e-05	0.00160961	0.291971	-3.425	36	29	61.6486	50.1907
Locus_5188_Transcript_3/6_Confidence_0.378_Length_1767	SAN_chlre3.24.66.1.5	CHLREDRAFT_195647	Poisson	49.8248	D9 vs WT	-1.14701	0.000513466	0.00923273	0.317585	-3.14877	29	23	50.1356	49.8248
Locus_16477_Transcript_1/2_Confidence_0.750_Length_1558	pasa_Sanger_mRNA9358	CHLREDRAFT_424133	Poisson	49.098	D9 vs WT	-1.14207	0.00397475	0.038064	0.319159	-3.13324	19.6971	15.6971	34.6764	49.098
Locus_14554_Transcript_1/1_Confidence_1.000_Length_879	estExt_fgenesh2_pg.C_140016	CHLREDRAFT_189175	Poisson	49.7817	D9 vs WT	-1.10375	0.000884285	0.0137352	0.331624	-3.01546	28	22	48.5247	49.7817
Locus_4361_Transcript_4/4_Confidence_0.556_Length_591	pasa_Sanger_mRNA8862	CHLREDRAFT_426728	Poisson	50.3884	D9 vs WT	-1.07596	0.000150809	0.00375402	0.340969	-2.93282	38.1319	29.6678	65.4292	50.3884
Locus_8021_Transcript_2/2_Confidence_0.667_Length_1076	estExt_fgenesh2_kg.C_140037	CHLREDRAFT_183306	Poisson	49.4247	D9 vs WT	-1.07507	0.0029776	0.0307498	0.341274	-2.9302	23	18	40.2336	49.4247
Locus_3504_Transcript_1/1_Confidence_1.000_Length_4217	estExt_fgenesh2_kg.C_220035	CHLREDRAFT_184156	Poisson	55.0209	D9 vs WT	-1.06098	6.30167e-33	2.00656e-30	0.346117	-2.88919	398	306	664.904	55.0209
Locus_15606_Transcript_1/1_Confidence_1.000_Length_1328	e_gwH.18.100.1	CHLREDRAFT_102309	Poisson	49.7367	D9 vs WT	-1.05854	0.00152143	0.0201504	0.346962	-2.88216	27	21	46.9138	49.7367
Locus_7074_Transcript_2/2_Confidence_0.800_Length_1355	SKA_chlre3.21.103.1.1	CHLREDRAFT_205570	Poisson	50.4565	D9 vs WT	-1.02907	0.000208671	0.00478879	0.357339	-2.79846	39	30	66.9543	50.4565
Locus_6811_Transcript_23/26_Confidence_0.568_Length_4691	Chlre2_kg.scaffold_1000040	CHLREDRAFT_146216	Poisson	50.6908	D9 vs WT	-1.02435	8.94731e-05	0.0025138	0.359028	-2.78529	43.9676	33.7488	75.2449	50.6908
Locus_16853_Transcript_2/2_Confidence_0.857_Length_2264	pasa_Sanger_mRNA2300	CHLREDRAFT_406862	Poisson	49.6896	D9 vs WT	-1.01118	0.00261257	0.0281597	0.363788	-2.74885	26	20	45.3029	49.6896
Locus_7376_Transcript_2/4_Confidence_0.385_Length_1949	pg.chromosome_11_#_125	CHLREDRAFT_329754	Poisson	49.6614	D9 vs WT	-0.982879	0.00356143	0.0353547	0.374232	-2.67214	25.4245	19.4245	44.3758	49.6614
Locus_2519_Transcript_4/4_Confidence_0.600_Length_1578	gwW.27.79.1	CHLREDRAFT_64643	Poisson	51.0856	D9 vs WT	-0.961556	4.30596e-05	0.00134311	0.382298	-2.61576	53	40	90.4532	51.0856
Locus_7069_Transcript_1/1_Confidence_1.000_Length_2210	FER_159672	CHLREDRAFT_196283	Poisson	50.1693	D9 vs WT	-0.961511	0.00116008	0.0168864	0.382315	-2.61564	33	25	57.0523	50.1693
Locus_5080_Transcript_1/2_Confidence_0.800_Length_2119	fgenesh2_pg.C_scaffold_50000010	CHLREDRAFT_178204	Poisson	49.9221	D9 vs WT	-0.961494	0.00227026	0.025912	0.382321	-2.6156	29	22	50.3721	49.9221
Locus_7036_Transcript_1/1_Confidence_1.000_Length_660	acegs_kg.scaffold_13000065	CHLREDRAFT_156801	Poisson	49.6401	D9 vs WT	-0.961473	0.0044724	0.0408829	0.382329	-2.61555	25	19	43.692	49.6401
Locus_1215_Transcript_11/12_Confidence_0.029_Length_1325	au.g456_t1	CHLREDRAFT_281865	Poisson	54.3744	D9 vs WT	-0.956881	1.64881e-20	3.60006e-18	0.384089	-2.60356	280	210	469.612	54.3744
Locus_12312_Transcript_4/4_Confidence_0.444_Length_1141	e_gwW.1.716.1	CHLREDRAFT_116803	Poisson	50.6833	D9 vs WT	-0.953537	0.000242921	0.0053345	0.385375	-2.59487	42.9972	32.4315	73.7637	50.6833
Locus_4787_Transcript_7/8_Confidence_0.281_Length_2351	estExt_fgenesh2_pg.C_70205	CHLREDRAFT_186537	Poisson	53.1955	D9 vs WT	-0.939351	1.06019e-11	1.3023e-09	0.390881	-2.55832	153.994	115.094	259.271	53.1955
Locus_901_Transcript_3/3_Confidence_0.935_Length_5196	pasa_Sanger_mRNA1034	CHLREDRAFT_405693	Poisson	52.4456	D9 vs WT	-0.900118	5.90357e-08	4.29667e-06	0.406522	-2.45989	104.398	77.313	176.582	52.4456
Locus_198_Transcript_7/7_Confidence_0.684_Length_1226	kg.chromosome_2_#_387_#_XP_001701908.1	CHLREDRAFT_300948	Poisson	57.7046	D9 vs WT	-0.877489	1.14562e-86	2.18872e-83	0.415826	-2.40485	1457.98	1070.24	2442.39	57.7046
Locus_522_Transcript_4/9_Confidence_0.630_Length_1126	pasa_Sanger_mRNA5649	CHLREDRAFT_393703	Poisson	49.9371	D9 vs WT	-0.855604	0.00582219	0.0492181	0.425026	-2.3528	28.4717	21	49.6327	49.9371
Locus_9019_Transcript_1/2_Confidence_0.889_Length_1003	OVA_estExt_fgenesh2_pg.C_160067	CHLREDRAFT_205624	Poisson	50.2392	D9 vs WT	-0.810981	0.00461176	0.0415016	0.444422	-2.25011	33	24	57.2888	50.2392
Locus_2183_Transcript_3/3_Confidence_0.833_Length_4705	au.g2479_t2	CHLREDRAFT_284026	Poisson	50.2258	D9 vs WT	-0.809093	0.00484174	0.043074	0.445262	-2.24587	32.7564	23.8116	56.8834	50.2258
Locus_698_Transcript_1/3_Confidence_0.600_Length_2685	e_gwW.6.276.1	CHLREDRAFT_113093	Poisson	50.6121	D9 vs WT	-0.805564	0.00198572	0.0236368	0.446836	-2.23796	40	29	69.0382	50.6121
Locus_6995_Transcript_1/1_Confidence_1.000_Length_2254	estExt_GenewiseH_1.C_280015	CHLREDRAFT_57580	Poisson	50.4158	D9 vs WT	-0.789411	0.00386651	0.0372609	0.454112	-2.2021	36	26	62.3581	50.4158
Locus_1151_Transcript_1/7_Confidence_0.158_Length_2788	estExt_fgenesh2_pg.C_520006	CHLREDRAFT_193901	Poisson	50.7851	D9 vs WT	-0.758394	0.00225717	0.0258274	0.468418	-2.13484	43.2897	30.9399	74.6568	50.7851
Locus_9974_Transcript_1/1_Confidence_1.000_Length_1410	Chlre2_kg.scaffold_31000232	CHLREDRAFT_150866	Poisson	50.6945	D9 vs WT	-0.722469	0.00432923	0.040082	0.485552	-2.05951	41	29	70.8856	50.6945
Locus_3260_Transcript_5/5_Confidence_0.789_Length_1827	pasa_Sanger_mRNA12269	CHLREDRAFT_395025	Poisson	51.9052	D9 vs WT	-0.714777	0.000129384	0.00338615	0.489301	-2.04373	76.1425	53.5648	129.999	51.9052
Locus_6811_Transcript_25/26_Confidence_0.466_Length_4772	Chlre2_kg.scaffold_1000040	CHLREDRAFT_146216	Poisson	50.6516	D9 vs WT	-0.714459	0.00522044	0.0456853	0.489457	-2.04308	40.0324	28.2512	69.2752	50.6516
Locus_450_Transcript_12/15_Confidence_0.138_Length_3608	Chlre2_kg.scaffold_47000079	CHLREDRAFT_152316	Poisson	51.261	D9 vs WT	-0.704571	0.00131448	0.0183013	0.494321	-2.02298	54.679	38.4005	93.9333	51.261
Locus_9004_Transcript_2/2_Confidence_0.833_Length_900	pasa_Sanger_mRNA24020	CHLREDRAFT_417415	Poisson	51.0631	D9 vs WT	-0.663973	0.00384499	0.0371942	0.514802	-1.9425	49	34	84.4825	51.0631
Locus_11208_Transcript_1/1_Confidence_1.000_Length_2227	estExt_gwp_1H.C_820015	CHLREDRAFT_133057	Poisson	51.398	D9 vs WT	-0.647299	0.00214602	0.024886	0.523458	-1.91037	58	40	99.6902	51.398
Locus_7385_Transcript_1/1_Confidence_1.000_Length_2121	LOH_e_gwW.39.106.1	CHLREDRAFT_196597	Poisson	52.9087	D9 vs WT	-0.647214	7.41639e-06	0.000306357	0.523502	-1.91021	125	86	212.588	52.9087
Locus_2722_Transcript_2/2_Confidence_0.857_Length_3039	FER_query	CHLREDRAFT_205626	Poisson	51.6848	D9 vs WT	-0.635095	0.00119938	0.0172611	0.529885	-1.8872	67	46	114.898	51.6848
Locus_4312_Transcript_1/1_Confidence_1.000_Length_657	estExt_fgenesh1_pm.C_chromosome_90175	CHLREDRAFT_379273	Poisson	51.2664	D9 vs WT	-0.626019	0.00402009	0.0384019	0.534716	-1.87015	54	37	93.0101	51.2664
Locus_509_Transcript_1/8_Confidence_0.114_Length_2006	estExt_fgenesh2_pg.C_10375	CHLREDRAFT_189893	Poisson	51.4503	D9 vs WT	-0.59477	0.00412072	0.0391187	0.55169	-1.81261	59	40	101.538	51.4503
Locus_9391_Transcript_1/1_Confidence_1.000_Length_2343	Chlre2_kg.scaffold_34000008	CHLREDRAFT_150292	Poisson	51.73	D9 vs WT	-0.589717	0.00227179	0.025912	0.554484	-1.80348	68	46	116.745	51.73
Locus_6819_Transcript_1/1_Confidence_1.000_Length_878	SKA_estExt_fgenesh2_pg.C_390079	CHLREDRAFT_206699	Poisson	51.6184	D9 vs WT	-0.568582	0.00415835	0.0392807	0.566328	-1.76576	64	43	110.065	51.6184
Locus_519_Transcript_1/1_Confidence_1.000_Length_928	estExt_gwp_1H.C_780016	CHLREDRAFT_132909	Poisson	52.3432	D9 vs WT	-0.532722	0.00124701	0.0177613	0.587005	-1.70356	92	61	157.536	52.3432
Locus_1427_Transcript_1/2_Confidence_0.750_Length_1219	estExt_fgenesh2_kg.C_110121	CHLREDRAFT_183100	Poisson	53.7924	D9 vs WT	-0.521537	5.4728e-06	0.000238989	0.593608	-1.68461	191	126	325.058	53.7924
Locus_5340_Transcript_3/3_Confidence_0.750_Length_2443	estExt_fgenesh1_pm.C_270009	CHLREDRAFT_24268	Poisson	52.91	D9 vs WT	-0.502301	0.000440344	0.00832949	0.605136	-1.65252	122	80	208.465	52.91
Locus_1836_Transcript_1/2_Confidence_0.571_Length_2138	estExt_gwp_1H.C_150084	CHLREDRAFT_128744	Poisson	52.0312	D9 vs WT	-0.491258	0.00577988	0.0489688	0.611856	-1.63437	78	51	134.037	52.0312
Locus_270_Transcript_2/3_Confidence_0.800_Length_2292	MHS_fgenesh1_pg.C_scaffold_26000067	CHLREDRAFT_196263	Poisson	52.0312	D9 vs WT	-0.491258	0.00577988	0.0489688	0.611856	-1.63437	78	51	134.037	52.0312
Locus_2059_Transcript_2/7_Confidence_0.514_Length_2784	SKA_Chlre2_kg.scaffold_15000162	CHLREDRAFT_205609	Poisson	52.7463	D9 vs WT	-0.484602	0.00112153	0.0164822	0.615942	-1.62353	112	73	191.646	52.7463
Locus_198_Transcript_1/7_Confidence_0.684_Length_664	kg.chromosome_2_#_387_#_XP_001701908.1	CHLREDRAFT_300948	Poisson	56.6389	D9 vs WT	-0.477275	1.88519e-17	3.27423e-15	0.620472	-1.61168	791.682	513.864	1343.04	56.6389
Locus_1660_Transcript_1/2_Confidence_0.583_Length_2271	estExt_gwp_1W.C_140222	CHLREDRAFT_136069	Poisson	52.6243	D9 vs WT	-0.466174	0.00234097	0.026425	0.627398	-1.59388	105	68	179.897	52.6243
Locus_591_Transcript_1/1_Confidence_1.000_Length_2578	estExt_fgenesh1_pm.C_chromosome_60581	CHLREDRAFT_378617	Poisson	52.2762	D9 vs WT	-0.465606	0.00534103	0.0462244	0.627755	-1.59298	88	57	151.092	52.2762
Locus_2061_Transcript_6/6_Confidence_0.848_Length_1662	estExt_fgenesh2_kg.C_80044	CHLREDRAFT_181880	Poisson	52.7883	D9 vs WT	-0.465073	0.00155909	0.020332	0.628089	-1.59213	114.069	73.833	195.272	52.7883
Locus_674_Transcript_2/11_Confidence_0.536_Length_2436	e_gwW.11.47.1	CHLREDRAFT_114709	Poisson	52.4178	D9 vs WT	-0.460048	0.0043337	0.040082	0.631254	-1.58415	94.4811	61.0668	162.104	52.4178
Locus_162_Transcript_2/2_Confidence_0.667_Length_1095	estExt_fgenesh1_pg.C_chromosome_60719	CHLREDRAFT_344487	Poisson	52.5527	D9 vs WT	-0.44847	0.00399625	0.0382219	0.638605	-1.56591	101	65	173.217	52.5527
Locus_1470_Transcript_3/10_Confidence_0.500_Length_4726	fgenesh1_pg.C_scaffold_1000874	CHLREDRAFT_13035	Poisson	53.1714	D9 vs WT	-0.441203	0.000940582	0.0144336	0.643262	-1.55458	137.971	88.515	235.957	53.1714
Locus_520_Transcript_8/9_Confidence_0.139_Length_1149	estExt_gwp_1W.C_80253	CHLREDRAFT_133620	Poisson	55.0101	D9 vs WT	-0.440337	1.69497e-07	1.09771e-05	0.643819	-1.55323	348	223	592.162	55.0101
Locus_772_Transcript_20/29_Confidence_0.500_Length_2358	SKA_estExt_gwp_1W.C_80175	CHLREDRAFT_206694	Poisson	56.6501	D9 vs WT	-0.423478	3.29147e-14	4.93204e-12	0.654766	-1.52726	790	503	1342.5	56.6501
Locus_592_Transcript_2/5_Confidence_0.750_Length_2118	BTM_e_gwW.1.10.1	CHLREDRAFT_196409	Poisson	53.4228	D9 vs WT	-0.411888	0.000989135	0.0149387	0.662398	-1.50967	156	99	266.784	53.4228
Locus_2097_Transcript_1/2_Confidence_0.833_Length_1645	estExt_fgenesh2_pg.C_90007	CHLREDRAFT_188120	Poisson	54.3916	D9 vs WT	-0.40987	2.95341e-05	0.000985586	0.663736	-1.50662	254	161	433.167	54.3916
Locus_6427_Transcript_1/1_Confidence_1.000_Length_2794	estExt_fgenesh1_pg.C_chromosome_40073	CHLREDRAFT_343824	Poisson	52.9263	D9 vs WT	0.405795	0.00415055	0.0392556	1.50049	1.50049	118	67	207.934	52.9263
Locus_1137_Transcript_1/2_Confidence_0.600_Length_3480	Chlre2_kg.scaffold_22000176	CHLREDRAFT_148338	Poisson	53.2501	D9 vs WT	0.408618	0.00174983	0.0219264	1.50474	1.50474	139	79	244.601	53.2501
Locus_1827_Transcript_3/9_Confidence_0.652_Length_2695	e_gwH.2.35.1	CHLREDRAFT_99000	Poisson	54.0009	D9 vs WT	0.411184	0.000144752	0.00368732	1.5086	1.5086	202.979	115.436	356.283	54.0009
Locus_771_Transcript_1/5_Confidence_0.583_Length_3667	estExt_fgenesh2_pg.C_300056	CHLREDRAFT_192085	Poisson	56.6472	D9 vs WT	0.412022	1.57964e-13	2.11782e-11	1.50987	1.50987	766.043	435.485	1339.02	56.6472
Locus_3048_Transcript_3/6_Confidence_0.821_Length_4591	au.g4657_t1	CHLREDRAFT_286355	Poisson	53.9785	D9 vs WT	0.414282	0.000140932	0.00360202	1.51328	1.51328	200.745	114.321	352.421	53.9785
Locus_2389_Transcript_1/1_Confidence_1.000_Length_1772	estExt_fgenesh2_pg.C_100256	CHLREDRAFT_188476	Poisson	52.7318	D9 vs WT	0.414642	0.00529628	0.0458891	1.51383	1.51383	107	61	188.794	52.7318
Locus_1223_Transcript_1/1_Confidence_1.000_Length_2561	Chlre2_kg.scaffold_70a000007	CHLREDRAFT_155138	Poisson	52.941	D9 vs WT	0.420492	0.00289186	0.030232	1.52271	1.52271	119	68	209.781	52.941
Locus_434_Transcript_4/4_Confidence_0.583_Length_2224	estExt_gwp_1H.C_220007	CHLREDRAFT_129968	Poisson	55.3194	D9 vs WT	0.421918	5.97258e-08	4.30589e-06	1.52488	1.52488	394	225	689.913	55.3194
Locus_137_Transcript_5/10_Confidence_0.500_Length_2080	estExt_fgenesh2_kg.C_300021	CHLREDRAFT_184660	Poisson	59.2144	D9 vs WT	0.423399	5.43112e-47	3.45872e-44	1.52714	1.52714	2770.85	1582.61	4839.89	59.2144
Locus_187_Transcript_3/5_Confidence_0.733_Length_4133	OVA_e_gwW.32.1.1	CHLREDRAFT_206035	Poisson	54.177	D9 vs WT	0.42503	4.09883e-05	0.00129435	1.52964	1.52964	222	127	389.659	54.177
Locus_1110_Transcript_1/2_Confidence_0.667_Length_1126	estExt_gwp_1H.C_30509	CHLREDRAFT_126960	Poisson	53.3981	D9 vs WT	0.429065	0.000657342	0.0111837	1.53582	1.53582	150	86	263.976	53.3981
Locus_3793_Transcript_2/5_Confidence_0.375_Length_1423	Chlre2_kg.scaffold_31000192	CHLREDRAFT_150826	Poisson	53.0974	D9 vs WT	0.430823	0.001512	0.0200951	1.53852	1.53852	128.886	73.9682	227.119	53.0974
Locus_177_Transcript_8/17_Confidence_0.660_Length_2815	estExt_fgenesh2_kg.C_640006	CHLREDRAFT_185673	Poisson	56.2755	D9 vs WT	0.436684	1.0907e-12	1.42765e-10	1.54757	1.54757	637	366	1114.71	56.2755
Locus_2104_Transcript_1/2_Confidence_0.800_Length_2710	RWI_156349	CHLREDRAFT_195543	Poisson	52.5752	D9 vs WT	0.437141	0.00475289	0.0424814	1.54827	1.54827	99	57	174.961	52.5752
Locus_3501_Transcript_3/3_Confidence_0.846_Length_1405	estExt_fgenesh2_pg.C_330097	CHLREDRAFT_192899	Poisson	53.3154	D9 vs WT	0.441322	0.0006035	0.0103936	1.55476	1.55476	144	83	253.601	53.3154
Locus_2459_Transcript_3/3_Confidence_0.750_Length_2662	estExt_fgenesh2_pg.C_190061	CHLREDRAFT_190458	Poisson	53.9405	D9 vs WT	0.441529	6.00247e-05	0.00176427	1.55508	1.55508	197.333	113.703	346.777	53.9405
Locus_3524_Transcript_1/4_Confidence_0.625_Length_1114	pasa_Sanger_mRNA30089	CHLREDRAFT_392377	Poisson	53.003	D9 vs WT	0.444144	0.00141434	0.0191299	1.55915	1.55915	123	71	216.934	53.003
Locus_1678_Transcript_3/3_Confidence_0.833_Length_2124	estExt_fgenesh2_kg.C_190034	CHLREDRAFT_183897	Poisson	53.2871	D9 vs WT	0.445641	0.000585407	0.0102139	1.56149	1.56149	142	82	250.143	53.2871
Locus_957_Transcript_9/10_Confidence_0.120_Length_794	MAY_chlre3.31.189.3.11	CHLREDRAFT_195632	Poisson	52.7637	D9 vs WT	0.446623	0.00250709	0.0274487	1.56303	1.56303	109	63	192.489	52.7637
Locus_1702_Transcript_1/2_Confidence_0.667_Length_1930	estExt_fgenesh1_pg.C_70454	CHLREDRAFT_29185	Poisson	52.6324	D9 vs WT	0.448116	0.00334354	0.0337534	1.56536	1.56536	102	59	180.267	52.6324
Locus_2320_Transcript_3/3_Confidence_0.857_Length_2055	estExt_fgenesh2_kg.C_350019	CHLREDRAFT_185013	Poisson	53.0493	D9 vs WT	0.45289	0.000998525	0.0150507	1.57285	1.57285	126	73	222.24	53.0493
Locus_500_Transcript_11/15_Confidence_0.514_Length_2881	OVA_estExt_gwp_1W.C_70322	CHLREDRAFT_195422	Poisson	54.7008	D9 vs WT	0.454411	5.99235e-07	3.41743e-05	1.57525	1.57525	289.519	167.675	508.046	54.7008
Locus_217_Transcript_3/3_Confidence_0.600_Length_773	MAY_159470	CHLREDRAFT_195628	Poisson	52.405	D9 vs WT	0.463643	0.00416684	0.0393123	1.58985	1.58985	91	53	161.128	52.405
Locus_2836_Transcript_1/1_Confidence_1.000_Length_1266	estExt_fgenesh2_pg.C_120165	CHLREDRAFT_188890	Poisson	52.9502	D9 vs WT	0.468816	0.000899513	0.0139151	1.5981	1.5981	120	70	211.865	52.9502
Locus_1307_Transcript_2/3_Confidence_0.750_Length_4790	OVA_acegs_kg.scaffold_11000018	CHLREDRAFT_196726	Poisson	54.6589	D9 vs WT	0.476291	2.331e-07	1.44825e-05	1.61009	1.61009	284	166	498.759	54.6589
Locus_1053_Transcript_1/1_Confidence_1.000_Length_2148	estExt_GenewiseW_1.C_160004	CHLREDRAFT_78757	Poisson	52.6654	D9 vs WT	0.481155	0.00152061	0.0201504	1.61794	1.61794	104	61	183.962	52.6654
Locus_17_Transcript_6/6_Confidence_0.722_Length_4410	estExt_fgenesh1_pg.C_chromosome_90357	CHLREDRAFT_345325	Poisson	57.2948	D9 vs WT	0.486021	2.12745e-24	5.08063e-22	1.62583	1.62583	1065.57	624.975	1866.35	57.2948
Locus_6611_Transcript_1/1_Confidence_1.000_Length_4720	pasa_Sanger_mRNA27640	CHLREDRAFT_402089	Poisson	53.6605	D9 vs WT	0.48606	3.99029e-05	0.00127589	1.6259	1.6259	172	101	302.964	53.6605
Locus_32_Transcript_5/6_Confidence_0.652_Length_1627	SKA_Chlre2_kg.scaffold_11000050	CHLREDRAFT_205639	Poisson	52.2668	D9 vs WT	0.486841	0.00370463	0.0362494	1.62717	1.62717	85	50	150.753	52.2668
Locus_2782_Transcript_1/1_Confidence_1.000_Length_1292	e_gwW.67.70.1	CHLREDRAFT_122530	Poisson	52.4849	D9 vs WT	0.492597	0.00193218	0.0233266	1.63656	1.63656	95	56	168.281	52.4849
Locus_664_Transcript_4/4_Confidence_0.625_Length_1121	acegs_kg.scaffold_1000038	CHLREDRAFT_157173	Poisson	54.2346	D9 vs WT	0.50373	9.11817e-07	4.77268e-05	1.65488	1.65488	230	136	404.674	54.2346
Locus_470_Transcript_1/3_Confidence_0.333_Length_2144	pasa_Sanger_mRNA17978	CHLREDRAFT_408242	Poisson	52.6423	D9 vs WT	0.504346	0.000967864	0.0147046	1.6559	1.6559	103	61	182.351	52.6423
Locus_109_Transcript_17/18_Confidence_0.153_Length_2500	estExt_fgenesh2_pg.C_300059	CHLREDRAFT_192088	Poisson	59.691	D9 vs WT	0.504747	1.81468e-82	2.77356e-79	1.65657	1.65657	3540	2092	6199.4	59.691
Locus_4229_Transcript_1/1_Confidence_1.000_Length_2170	estExt_fgenesh2_pg.C_270135	CHLREDRAFT_191993	Poisson	52.91	D9 vs WT	0.509127	0.000369571	0.00727902	1.66384	1.66384	118	70	208.643	52.91
Locus_1119_Transcript_2/2_Confidence_0.800_Length_898	pm.chromosome_9_#_51	CHLREDRAFT_338040	Poisson	52.6364	D9 vs WT	0.5102	0.000862525	0.0134519	1.66562	1.66562	102.751	61	181.95	52.6364
Locus_1928_Transcript_1/1_Confidence_1.000_Length_997	estExt_fgenesh2_kg.C_410003	CHLREDRAFT_185200	Poisson	51.9898	D9 vs WT	0.511718	0.00448731	0.0409702	1.66815	1.66815	74	44	131.614	51.9898
Locus_1727_Transcript_1/2_Confidence_0.909_Length_5696	SKA_Chlre2_kg.scaffold_6000249	CHLREDRAFT_205870	Poisson	53.2603	D9 vs WT	0.520337	7.18326e-05	0.00205597	1.68259	1.68259	141	84	249.005	53.2603
Locus_4671_Transcript_3/3_Confidence_0.667_Length_992	Chlre2_kg.scaffold_28000028	CHLREDRAFT_149080	Poisson	51.9341	D9 vs WT	0.522214	0.00426535	0.0398482	1.68576	1.68576	72	43	128.155	51.9341
Locus_969_Transcript_1/1_Confidence_1.000_Length_884	estExt_fgenesh1_pg.C_chromosome_70150	CHLREDRAFT_344667	Poisson	51.9341	D9 vs WT	0.522214	0.00426535	0.0398482	1.68576	1.68576	72	43	128.155	51.9341
Locus_3635_Transcript_1/1_Confidence_1.000_Length_1706	e_gwH.28.33.1	CHLREDRAFT_103841	Poisson	52.012	D9 vs WT	0.533921	0.00290826	0.030238	1.70561	1.70561	75	45	133.461	52.012
Locus_6101_Transcript_1/4_Confidence_0.286_Length_3745	estExt_fgenesh1_pm.C_chromosome_160038	CHLREDRAFT_381198	Poisson	52.1387	D9 vs WT	0.534445	0.00209602	0.0245672	1.7065	1.7065	80	48	142.225	52.1387
Locus_2815_Transcript_1/1_Confidence_1.000_Length_1897	estExt_gwp_1H.C_40325	CHLREDRAFT_127384	Poisson	53.4814	D9 vs WT	0.543598	1.20338e-05	0.000478969	1.72219	1.72219	158	95	278.992	53.4814
Locus_1344_Transcript_1/1_Confidence_1.000_Length_1196	estExt_fgenesh2_kg.C_110069	CHLREDRAFT_183051	Poisson	52.2091	D9 vs WT	0.544626	0.00142996	0.0192729	1.72396	1.72396	83	50	147.531	52.2091
Locus_5366_Transcript_1/2_Confidence_0.857_Length_1638	acegs_kg.scaffold_24000087	CHLREDRAFT_158173	Poisson	51.6142	D9 vs WT	0.545521	0.00593998	0.0500148	1.72551	1.72551	61.2974	36.9805	109.491	51.6142
Locus_1394_Transcript_2/9_Confidence_0.480_Length_1739	SKA_Chlre2_kg.scaffold_19000208	CHLREDRAFT_206119	Poisson	55.1124	D9 vs WT	0.547584	3.38003e-11	3.97387e-09	1.72907	1.72907	359	216	631.402	55.1124
Locus_91_Transcript_7/16_Confidence_0.667_Length_4780	estExt_fgenesh2_kg.C_300022	CHLREDRAFT_184661	Poisson	58.0147	D9 vs WT	0.549612	5.70478e-43	2.72474e-40	1.73258	1.73258	1537	925	2696.74	58.0147
Locus_49_Transcript_57/65_Confidence_0.092_Length_2746	estExt_fgenesh1_pg.C_280053	CHLREDRAFT_34069	Poisson	58.0948	D9 vs WT	0.553337	3.25789e-45	1.77834e-42	1.73905	1.73905	1600.45	964.609	2808.32	58.0948
Locus_2607_Transcript_1/1_Confidence_1.000_Length_2116	pasa_Sanger_mRNA19547	CHLREDRAFT_414543	Poisson	52.0337	D9 vs WT	0.555641	0.00186606	0.0227875	1.74306	1.74306	76	46	135.309	52.0337
Locus_254_Transcript_2/4_Confidence_0.357_Length_1497	fgenesh2_pg.C_scaffold_21000136	CHLREDRAFT_173841	Poisson	51.8999	D9 vs WT	0.556557	0.00258747	0.0279681	1.74466	1.74466	71	43	126.544	51.8999
Locus_3375_Transcript_1/1_Confidence_1.000_Length_994	estExt_fgenesh2_kg.C_50138	CHLREDRAFT_182226	Poisson	51.8999	D9 vs WT	0.556557	0.00258747	0.0279681	1.74466	1.74466	71	43	126.544	51.8999
Locus_7961_Transcript_1/2_Confidence_0.875_Length_1508	pasa_Sanger_mRNA5865	CHLREDRAFT_393654	Poisson	52.2287	D9 vs WT	0.564219	0.000916233	0.0140882	1.75807	1.75807	84	51	149.378	52.2287
Locus_2705_Transcript_3/3_Confidence_0.667_Length_765	pm.chromosome_15_#_73	CHLREDRAFT_340657	Poisson	51.9515	D9 vs WT	0.565253	0.00194814	0.0233831	1.75989	1.75989	72.9602	44.3369	130.018	51.9515
Locus_1339_Transcript_1/1_Confidence_1.000_Length_2345	pasa_Sanger_mRNA23919	CHLREDRAFT_418064	Poisson	52.1077	D9 vs WT	0.56558	0.00126632	0.0178779	1.76047	1.76047	79	48	140.614	52.1077
Locus_1184_Transcript_1/1_Confidence_1.000_Length_2109	estExt_gwp_1W.C_380037	CHLREDRAFT_139007	Poisson	52.6104	D9 vs WT	0.568527	0.000238293	0.0052631	1.76566	1.76566	102	62	180.976	52.6104
Locus_5221_Transcript_1/2_Confidence_0.750_Length_1883	estExt_gwp_1H.C_50300	CHLREDRAFT_126673	Poisson	51.8413	D9 vs WT	0.568887	0.00242806	0.0269307	1.7663	1.7663	69	42	123.086	51.8413
Locus_1281_Transcript_1/2_Confidence_0.667_Length_1253	estExt_fgenesh2_kg.C_310040	CHLREDRAFT_184916	Poisson	52.179	D9 vs WT	0.574821	0.000858763	0.0134206	1.77681	1.77681	82	50	145.92	52.179
Locus_4667_Transcript_1/1_Confidence_1.000_Length_3004	estExt_fgenesh2_kg.C_240002	CHLREDRAFT_184242	Poisson	52.179	D9 vs WT	0.574821	0.000858763	0.0134206	1.77681	1.77681	82	50	145.92	52.179
Locus_625_Transcript_1/1_Confidence_1.000_Length_3086	au.g3945_t2	CHLREDRAFT_285599	Poisson	52.3609	D9 vs WT	0.581178	0.000422605	0.00815173	1.78814	1.78814	90	55	159.99	52.3609
Locus_3163_Transcript_2/2_Confidence_0.750_Length_2947	pg.chromosome_12_#_982	CHLREDRAFT_330828	Poisson	51.6282	D9 vs WT	0.58512	0.00314638	0.0319318	1.79521	1.79521	62	38	110.864	51.6282
Locus_4180_Transcript_1/1_Confidence_1.000_Length_2513	OVA_estExt_gwp_1H.C_390013	CHLREDRAFT_206042	Poisson	51.6282	D9 vs WT	0.58512	0.00314638	0.0319318	1.79521	1.79521	62	38	110.864	51.6282
Locus_10549_Transcript_1/2_Confidence_0.667_Length_1313	pasa_Sanger_mRNA26980	CHLREDRAFT_400694	Poisson	51.463	D9 vs WT	0.588807	0.00436782	0.0402488	1.80184	1.80184	57	35	102.1	51.463
Locus_2465_Transcript_1/2_Confidence_0.889_Length_1311	OVA_e_gwH.25.97.1	CHLREDRAFT_195485	Poisson	51.463	D9 vs WT	0.588807	0.00436782	0.0402488	1.80184	1.80184	57	35	102.1	51.463
Locus_49_Transcript_65/65_Confidence_0.171_Length_3072	au.g6648_t1	CHLREDRAFT_288483	Poisson	58.3224	D9 vs WT	0.593975	1.59187e-57	1.35167e-54	1.81117	1.81117	1801.34	1103.13	3164.7	58.3224
Locus_5517_Transcript_1/3_Confidence_0.556_Length_2647	SAN_estExt_GenewiseW_1.C_560046	CHLREDRAFT_195666	Poisson	52.1986	D9 vs WT	0.594414	0.000542525	0.00966179	1.81197	1.81197	83	51	147.767	52.1986
Locus_5740_Transcript_1/1_Confidence_1.000_Length_946	estExt_GenewiseW_1.C_180177	CHLREDRAFT_79446	Poisson	52.3787	D9 vs WT	0.599022	0.000267007	0.00571182	1.82034	1.82034	91	56	161.837	52.3787
Locus_472_Transcript_1/2_Confidence_0.667_Length_2432	Chlre2_kg.scaffold_18000179	CHLREDRAFT_147254	Poisson	51.8045	D9 vs WT	0.605763	0.00141943	0.0191649	1.83265	1.83265	68	42	121.475	51.8045
Locus_8918_Transcript_1/1_Confidence_1.000_Length_924	MAY_161549	CHLREDRAFT_195634	Poisson	52.3325	D9 vs WT	0.609653	0.000247832	0.00542673	1.83979	1.83979	89	55	158.379	52.3325
Locus_4058_Transcript_1/1_Confidence_1.000_Length_1087	Chlre2_kg.scaffold_25000121	CHLREDRAFT_149642	Poisson	52.0218	D9 vs WT	0.610103	0.000692964	0.0115373	1.84062	1.84062	76	47	135.545	52.0218
Locus_4524_Transcript_1/1_Confidence_1.000_Length_1109	estExt_gwp_1H.C_710038	CHLREDRAFT_132861	Poisson	51.2024	D9 vs WT	0.611689	0.00562389	0.0480198	1.84354	1.84354	50	31	89.8772	51.2024
Locus_5731_Transcript_1/1_Confidence_1.000_Length_724	estExt_fgenesh2_kg.C_790012	CHLREDRAFT_185889	Poisson	51.4907	D9 vs WT	0.616554	0.00270603	0.0289629	1.85253	1.85253	58	36	103.947	51.4907
Locus_8030_Transcript_1/2_Confidence_0.875_Length_1909	fgenesh2_pg.C_scaffold_44000033	CHLREDRAFT_177689	Poisson	51.3131	D9 vs WT	0.623458	0.00374106	0.0364921	1.86537	1.86537	53	33	95.183	51.3131
Locus_2890_Transcript_1/2_Confidence_0.667_Length_1763	e_gwW.7.339.1	CHLREDRAFT_111725	Poisson	52.0362	D9 vs WT	0.624481	0.000499455	0.00908769	1.86728	1.86728	76.6885	47.6885	136.817	52.0362
Locus_149_Transcript_1/1_Confidence_1.000_Length_2069	e_gwW.1.63.1	CHLREDRAFT_116746	Poisson	51.5869	D9 vs WT	0.626584	0.00180736	0.0223855	1.87121	1.87121	61	38	109.253	51.5869
Locus_8984_Transcript_1/3_Confidence_0.600_Length_2758	au.g9126_t1	CHLREDRAFT_291161	Poisson	51.1182	D9 vs WT	0.631782	0.00517617	0.0453627	1.88096	1.88096	48	30	86.4189	51.1182
Locus_3255_Transcript_3/3_Confidence_0.600_Length_2469	OVA_e_gwW.44.59.1	CHLREDRAFT_205971	Poisson	52.9496	D9 vs WT	0.632764	9.36217e-06	0.000381686	1.88281	1.88281	122	76	216.506	52.9496
Locus_1108_Transcript_1/3_Confidence_0.571_Length_7855	estExt_gwp_1H.C_770032	CHLREDRAFT_133000	Poisson	54.233	D9 vs WT	0.633073	9.79385e-10	9.12739e-08	1.88339	1.88339	233	145	411.636	54.233
Locus_8058_Transcript_1/1_Confidence_1.000_Length_2494	BTM_BTM_estExt_gwp_1H.C_660048	CHLREDRAFT_196874	Poisson	51.418	D9 vs WT	0.634021	0.00249034	0.0273044	1.88517	1.88517	56	35	100.489	51.418
Locus_2388_Transcript_1/5_Confidence_0.667_Length_3884	kg.chromosome_12_#_203_#_chlre3.11.91.2.11	CHLREDRAFT_313104	Poisson	51.6558	D9 vs WT	0.640859	0.00118149	0.0171003	1.89811	1.89811	63.2965	39.6403	113.34	51.6558
Locus_2848_Transcript_1/6_Confidence_0.682_Length_1849	SKA_e_gwH.25.38.1	CHLREDRAFT_205940	Poisson	51.4522	D9 vs WT	0.648078	0.00184092	0.0226357	1.91186	1.91186	57.0885	35.869	102.448	51.4522
Locus_5134_Transcript_1/1_Confidence_1.000_Length_2403	estExt_gwp_1W.C_320164	CHLREDRAFT_138664	Poisson	52.0629	D9 vs WT	0.65131	0.000264835	0.00568502	1.91805	1.91805	78	49	139.24	52.0629
Locus_5891_Transcript_1/2_Confidence_0.667_Length_2771	estExt_gwp_1H.C_870029	CHLREDRAFT_133289	Poisson	51.0301	D9 vs WT	0.653691	0.00473236	0.0423474	1.92262	1.92262	46	29	82.9606	51.0301
Locus_2309_Transcript_3/3_Confidence_0.800_Length_2971	au.g980_t1	CHLREDRAFT_282435	Poisson	51.5635	D9 vs WT	0.654364	0.00122729	0.0175636	1.92392	1.92392	60.4843	38.0824	108.442	51.5635
Locus_1580_Transcript_3/9_Confidence_0.385_Length_2707	OVA_2_SAN_estExt_fgenesh2_kg.C_340012	CHLREDRAFT_206067	Poisson	52.491	D9 vs WT	0.656072	4.34046e-05	0.00134837	1.92721	1.92721	97	61	172.685	52.491
Locus_2085_Transcript_1/1_Confidence_1.000_Length_3506	estExt_fgenesh2_pg.C_320180	CHLREDRAFT_192526	Poisson	52.3851	D9 vs WT	0.662258	5.8925e-05	0.00175216	1.93917	1.93917	92	58	163.921	52.3851
Locus_1287_Transcript_1/1_Confidence_1.000_Length_791	estExt_gwp_1W.C_80137	CHLREDRAFT_133544	Poisson	52.2056	D9 vs WT	0.663619	0.000119147	0.00315059	1.94181	1.94181	84	53	149.851	52.2056
Locus_192_Transcript_3/3_Confidence_0.786_Length_2997	Chlre2_kg.scaffold_50000042	CHLREDRAFT_152708	Poisson	55.4442	D9 vs WT	0.668293	2.99212e-18	5.44423e-16	1.9509	1.9509	430	271	758.785	55.4442
Locus_2466_Transcript_1/1_Confidence_1.000_Length_3008	fgenesh2_pg.C_scaffold_12000093	CHLREDRAFT_170034	Poisson	52.2732	D9 vs WT	0.669157	7.99463e-05	0.00226278	1.95259	1.95259	87	55	155.157	52.2732
Locus_283_Transcript_72/73_Confidence_0.140_Length_8380	estExt_fgenesh2_kg.C_400018	CHLREDRAFT_185190	Poisson	57.0345	D9 vs WT	0.671727	8.65234e-39	3.6734e-36	1.95761	1.95761	954.424	602.041	1681.88	57.0345
Locus_1257_Transcript_1/2_Confidence_0.667_Length_1916	pm.chromosome_12_#_50	CHLREDRAFT_339026	Poisson	51.2637	D9 vs WT	0.673169	0.00207217	0.0243999	1.96044	1.96044	52	33	93.5721	51.2637
Locus_2400_Transcript_1/2_Confidence_0.400_Length_1852	estExt_gwp_1H.C_470047	CHLREDRAFT_132067	Poisson	51.6374	D9 vs WT	0.677174	0.000670304	0.0113028	1.96831	1.96831	63	40	112.948	51.6374
Locus_3209_Transcript_1/1_Confidence_1.000_Length_2071	estExt_gwp_1H.C_930021	CHLREDRAFT_133308	Poisson	50.9377	D9 vs WT	0.677679	0.00429474	0.039935	1.9693	1.9693	44	28	79.5022	50.9377
Locus_3981_Transcript_1/1_Confidence_1.000_Length_1608	estExt_gwp_1H.C_780055	CHLREDRAFT_132936	Poisson	51.3709	D9 vs WT	0.681376	0.00137378	0.0186224	1.9766	1.9766	55	35	98.8778	51.3709
Locus_2673_Transcript_1/1_Confidence_1.000_Length_1571	SAN_e_gwH.38.51.1	CHLREDRAFT_195409	Poisson	51.0633	D9 vs WT	0.686981	0.00283276	0.0297771	1.98771	1.98771	47	30	84.808	51.0633
Locus_3103_Transcript_3/3_Confidence_0.500_Length_1013	Chlre2_kg.scaffold_21000031	CHLREDRAFT_148418	Poisson	51.2486	D9 vs WT	0.688332	0.00172884	0.0217658	1.99039	1.99039	51.7047	33	93.0964	51.2486
Locus_1390_Transcript_1/1_Confidence_1.000_Length_1752	estExt_fgenesh1_pm.C_140011	CHLREDRAFT_24114	Poisson	53.4969	D9 vs WT	0.688946	3.61809e-08	2.6586e-06	1.99162	1.99162	162	103	287.328	53.4969
Locus_4770_Transcript_1/1_Confidence_1.000_Length_2015	au.g15686_t4	CHLREDRAFT_298134	Poisson	51.1815	D9 vs WT	0.695212	0.00187152	0.0228104	2.00413	2.00413	50	32	90.1137	51.1815
Locus_3054_Transcript_8/9_Confidence_0.407_Length_883	Chlre2_kg.scaffold_23000066	CHLREDRAFT_148916	Poisson	51.9729	D9 vs WT	0.700827	0.000132529	0.00343318	2.01542	2.01542	75	48	134.171	51.9729
Locus_1566_Transcript_1/1_Confidence_1.000_Length_1842	acegs_kg.scaffold_31000045	CHLREDRAFT_158924	Poisson	50.5896	D9 vs WT	0.725741	0.0052608	0.0456853	2.06626	2.06626	37	24	67.2798	50.5896
Locus_5232_Transcript_1/1_Confidence_1.000_Length_711	Chlre2_kg.scaffold_46000058	CHLREDRAFT_152525	Poisson	51.7726	D9 vs WT	0.729806	0.000159796	0.00390983	2.07468	2.07468	68	44	121.948	51.7726
Locus_568_Transcript_1/1_Confidence_1.000_Length_3182	estExt_fgenesh2_kg.C_560016	CHLREDRAFT_185583	Poisson	51.3214	D9 vs WT	0.731086	0.000733102	0.0119709	2.07734	2.07734	54	35	97.2669	51.3214
Locus_6909_Transcript_1/1_Confidence_1.000_Length_1545	estExt_fgenesh2_kg.C_50099	CHLREDRAFT_182191	Poisson	50.738	D9 vs WT	0.733239	0.00344826	0.0345369	2.08181	2.08181	40	26	72.5856	50.738
Locus_991_Transcript_9/10_Confidence_0.061_Length_761	au.g14729_t1	CHLREDRAFT_297113	Poisson	50.738	D9 vs WT	0.733239	0.00344826	0.0345369	2.08181	2.08181	40	26	72.5856	50.738
Locus_1233_Transcript_4/4_Confidence_0.625_Length_1236	pasa_Sanger_mRNA14908	CHLREDRAFT_396739	Poisson	51.9937	D9 vs WT	0.740413	5.23881e-05	0.0016014	2.0968	2.0968	76.2278	49.4867	136.5	51.9937
Locus_69_Transcript_1/2_Confidence_0.667_Length_3570	pasa_Sanger_mRNA36292	CHLREDRAFT_423394	Poisson	51.1266	D9 vs WT	0.750411	0.000984155	0.0149225	2.11787	2.11787	49	32	88.5028	51.1266
Locus_2618_Transcript_6/7_Confidence_0.742_Length_2018	pasa_Sanger_mRNA3337	CHLREDRAFT_422463	Poisson	51.3981	D9 vs WT	0.762072	0.000345609	0.00700444	2.14271	2.14271	56.4271	36.9709	101.643	51.3981
Locus_1525_Transcript_2/2_Confidence_0.667_Length_1874	acegs_kg.scaffold_50000002	CHLREDRAFT_159574	Poisson	51.5493	D9 vs WT	0.765646	0.000189189	0.00449305	2.15038	2.15038	61	40	109.726	51.5493
Locus_4726_Transcript_1/1_Confidence_1.000_Length_1515	pasa_Sanger_mRNA30396	CHLREDRAFT_392389	Poisson	51.1568	D9 vs WT	0.780679	0.000572287	0.0100538	2.18295	2.18295	50	33	90.3502	51.1568
Locus_6806_Transcript_3/3_Confidence_0.667_Length_1069	Chlre2_kg.scaffold_45000100	CHLREDRAFT_152438	Poisson	51.5735	D9 vs WT	0.78995	0.000110535	0.00300386	2.20329	2.20329	61.9955	40.9961	111.565	51.5735
Locus_3038_Transcript_5/7_Confidence_0.600_Length_3545	SKA_e_gwH.77.26.1	CHLREDRAFT_196479	Poisson	53.1048	D9 vs WT	0.794388	1.17022e-08	9.03313e-07	2.21309	2.21309	134.999	89.1451	240.555	53.1048
Locus_355_Transcript_2/8_Confidence_0.429_Length_1436	JLM_estExt_fgenesh2_pg.C_770014	CHLREDRAFT_196484	Poisson	52.2124	D9 vs WT	0.801007	4.29544e-06	0.000196561	2.22778	2.22778	86	57	154.019	52.2124
Locus_6902_Transcript_1/2_Confidence_0.833_Length_1415	estExt_fgenesh1_pm.C_chromosome_60023	CHLREDRAFT_378198	Poisson	50.6676	D9 vs WT	0.804086	0.00174476	0.0219264	2.23465	2.23465	39	26	70.9747	50.6676
Locus_15226_Transcript_1/2_Confidence_0.667_Length_1379	e_gwW.5.339.1	CHLREDRAFT_112209	Poisson	50.8104	D9 vs WT	0.805889	0.00114754	0.0167357	2.23869	2.23869	42	28	76.2804	50.8104
Locus_691_Transcript_2/4_Confidence_0.583_Length_2242	pasa_Sanger_mRNA27128	CHLREDRAFT_401532	Poisson	50.8104	D9 vs WT	0.805895	0.00114746	0.0167357	2.2387	2.2387	41.9999	28	76.2802	50.8104
Locus_3458_Transcript_3/3_Confidence_0.667_Length_2054	estExt_fgenesh2_pg.C_130031	CHLREDRAFT_188996	Poisson	51.7751	D9 vs WT	0.815193	2.83192e-05	0.000966141	2.25961	2.25961	69	46	124.032	51.7751
Locus_3696_Transcript_1/2_Confidence_0.750_Length_2832	estExt_gwp_1H.C_500017	CHLREDRAFT_132235	Poisson	51.8908	D9 vs WT	0.824064	1.3431e-05	0.000521303	2.27975	2.27975	73.3005	49	131.669	51.8908
Locus_3876_Transcript_1/1_Confidence_1.000_Length_2414	e_gwW.24.24.1	CHLREDRAFT_118203	Poisson	51.0987	D9 vs WT	0.839104	0.000285527	0.00604431	2.31429	2.31429	49	33	88.7393	51.0987
Locus_5_Transcript_17/1220_Confidence_1.000_Length_433	estExt_fgenesh1_pm.C_chromosome_30541	CHLREDRAFT_377876	Poisson	50.2131	D9 vs WT	0.84414	0.00350165	0.0349753	2.32598	2.32598	31	21	56.9048	50.2131
Locus_3902_Transcript_3/3_Confidence_0.800_Length_1894	estExt_fgenesh2_kg.C_110044	CHLREDRAFT_183027	Poisson	52.8505	D9 vs WT	0.858736	8.96316e-09	7.21016e-07	2.36017	2.36017	120	81	214.466	52.8505
Locus_5428_Transcript_1/1_Confidence_1.000_Length_1254	MHS_estExt_GenewiseH_1.C_190100	CHLREDRAFT_196570	Poisson	50.8779	D9 vs WT	0.873617	0.000369383	0.00727902	2.39556	2.39556	44	30	79.9752	50.8779
Locus_5752_Transcript_1/3_Confidence_0.833_Length_2931	estExt_gwp_1H.C_190078	CHLREDRAFT_129639	Poisson	50.8779	D9 vs WT	0.873617	0.000369383	0.00727902	2.39556	2.39556	44	30	79.9752	50.8779
Locus_6615_Transcript_1/1_Confidence_1.000_Length_1218	estExt_fgenesh2_pg.C_440040	CHLREDRAFT_193511	Poisson	50.8779	D9 vs WT	0.873617	0.000369383	0.00727902	2.39556	2.39556	44	30	79.9752	50.8779
Locus_3486_Transcript_1/1_Confidence_1.000_Length_2630	e_gwW.18.36.1	CHLREDRAFT_116979	Poisson	51.9959	D9 vs WT	0.87403	2.40079e-06	0.000113955	2.39655	2.39655	78	53	140.186	51.9959
Locus_645_Transcript_1/1_Confidence_1.000_Length_600	estExt_fgenesh2_pg.C_30480	CHLREDRAFT_187285	Poisson	50.74	D9 vs WT	0.876736	0.000558571	0.00986448	2.40304	2.40304	41	28	74.6695	50.74
Locus_1438_Transcript_1/1_Confidence_1.000_Length_5631	Chlre2_kg.scaffold_11000152	CHLREDRAFT_144607	Poisson	52.9706	D9 vs WT	0.880491	1.35064e-09	1.20018e-07	2.41208	2.41208	128	87	228.773	52.9706
Locus_3038_Transcript_1/7_Confidence_0.267_Length_1420	Chlre2_kg.scaffold_77000030	CHLREDRAFT_154212	Poisson	51.1611	D9 vs WT	0.884185	0.000110846	0.00300386	2.42101	2.42101	51.0008	34.8549	92.4012	51.1611
Locus_3715_Transcript_1/1_Confidence_1.000_Length_1195	estExt_gwp_1H.C_100098	CHLREDRAFT_127879	Poisson	50.2582	D9 vs WT	0.889518	0.00195121	0.0233831	2.43396	2.43396	32	22	58.7523	50.2582
Locus_7416_Transcript_1/1_Confidence_1.000_Length_973	estExt_fgenesh2_kg.C_210024	CHLREDRAFT_184214	Poisson	51.2691	D9 vs WT	0.893343	6.09414e-05	0.00177078	2.44328	2.44328	54	37	97.7399	51.2691
Locus_4874_Transcript_1/1_Confidence_1.000_Length_1177	estExt_fgenesh2_kg.C_220044	CHLREDRAFT_184165	Poisson	50.0679	D9 vs WT	0.895493	0.00297293	0.0307431	2.44854	2.44854	29	20	53.4465	50.0679
Locus_9157_Transcript_1/1_Confidence_1.000_Length_2080	pasa_Sanger_mRNA188	CHLREDRAFT_404916	Poisson	50.0679	D9 vs WT	0.895493	0.00297293	0.0307431	2.44854	2.44854	29	20	53.4465	50.0679
Locus_10167_Transcript_1/1_Confidence_1.000_Length_1355	estExt_fgenesh1_pm.C_chromosome_170423	CHLREDRAFT_381823	Poisson	49.8574	D9 vs WT	0.902806	0.0045414	0.0412178	2.46652	2.46652	26	18	48.1408	49.8574
Locus_737_Transcript_1/1_Confidence_1.000_Length_1678	au.g4974_t1	CHLREDRAFT_286691	Poisson	49.8574	D9 vs WT	0.902806	0.0045414	0.0412178	2.46652	2.46652	26	18	48.1408	49.8574
Locus_1141_Transcript_1/2_Confidence_0.667_Length_1351	estExt_GenewiseH_1.C_170138	CHLREDRAFT_56993	Poisson	50.3015	D9 vs WT	0.932925	0.00107932	0.0159848	2.54193	2.54193	33	23	60.5997	50.3015
Locus_1419_Transcript_1/2_Confidence_0.667_Length_1678	SZI_155440	CHLREDRAFT_206508	Poisson	50.3015	D9 vs WT	0.932925	0.00107932	0.0159848	2.54193	2.54193	33	23	60.5997	50.3015
Locus_49_Transcript_62/65_Confidence_0.094_Length_3339	acegs_kg.scaffold_23000039	CHLREDRAFT_158244	Poisson	54.1939	D9 vs WT	0.94065	2.36354e-18	4.40541e-16	2.56165	2.56165	239.795	165.902	427.525	54.1939
Locus_1580_Transcript_1/9_Confidence_0.231_Length_624	OVA_2_SAN_estExt_fgenesh2_kg.C_340012	CHLREDRAFT_206067	Poisson	49.9097	D9 vs WT	0.955336	0.00248297	0.0272627	2.59954	2.59954	27	19	49.9882	49.9097
Locus_3171_Transcript_1/1_Confidence_1.000_Length_1213	kg.chromosome_12_#_2775_#_857337:1	CHLREDRAFT_315676	Poisson	50.3429	D9 vs WT	0.974526	0.000593506	0.0102896	2.64991	2.64991	34	24	62.4471	50.3429
Locus_6159_Transcript_1/2_Confidence_0.833_Length_2152	e_gwW.3.208.1	CHLREDRAFT_112673	Poisson	49.8901	D9 vs WT	0.975095	0.00216967	0.0250841	2.65142	2.65142	26.8313	19	49.7165	49.8901
Locus_1080_Transcript_1/1_Confidence_1.000_Length_797	pasa_Sanger_mRNA24950	CHLREDRAFT_422720	Poisson	49.9593	D9 vs WT	1.00524	0.0013497	0.0184185	2.73257	2.73257	28	20	51.8356	49.9593
Locus_1162_Transcript_1/2_Confidence_0.667_Length_1498	pasa_Sanger_mRNA12217	CHLREDRAFT_394775	Poisson	49.9593	D9 vs WT	1.00524	0.0013497	0.0184185	2.73257	2.73257	28	20	51.8356	49.9593
Locus_3187_Transcript_2/3_Confidence_0.571_Length_1971	SKA_estExt_fgenesh2_pg.C_510070	CHLREDRAFT_196642	Poisson	49.9593	D9 vs WT	1.00524	0.0013497	0.0184185	2.73257	2.73257	28	20	51.8356	49.9593
Locus_3120_Transcript_1/1_Confidence_1.000_Length_1510	e_gwH.20.42.1	CHLREDRAFT_102889	Poisson	49.7357	D9 vs WT	1.0261	0.00203784	0.0240326	2.79017	2.79017	25	18	46.5298	49.7357
Locus_4284_Transcript_3/3_Confidence_0.667_Length_1266	pasa_Sanger_mRNA28093	CHLREDRAFT_401361	Poisson	49.7357	D9 vs WT	1.0261	0.00203784	0.0240326	2.79017	2.79017	25	18	46.5298	49.7357
Locus_6880_Transcript_1/1_Confidence_1.000_Length_1546	estExt_gwp_1H.C_260156	CHLREDRAFT_130648	Poisson	49.7357	D9 vs WT	1.0261	0.00203784	0.0240326	2.79017	2.79017	25	18	46.5298	49.7357
Locus_2828_Transcript_1/1_Confidence_1.000_Length_2146	au.g15027_t1	CHLREDRAFT_297432	Poisson	50.5826	D9 vs WT	1.03554	0.000118676	0.00314904	2.81662	2.81662	39	28	71.4476	50.5826
Locus_3399_Transcript_1/1_Confidence_1.000_Length_1471	estExt_fgenesh1_pm.C_190044	CHLREDRAFT_381944	Poisson	50.0067	D9 vs WT	1.05278	0.000730623	0.0119559	2.8656	2.8656	29	21	53.683	50.0067
Locus_7262_Transcript_1/1_Confidence_1.000_Length_1244	estExt_fgenesh2_kg.C_220072	CHLREDRAFT_184191	Poisson	50.0067	D9 vs WT	1.05278	0.000730623	0.0119559	2.8656	2.8656	29	21	53.683	50.0067
Locus_204_Transcript_1/4_Confidence_0.824_Length_2210	estExt_fgenesh1_pg.C_chromosome_80053	CHLREDRAFT_344957	Poisson	51.728	D9 vs WT	1.05482	1.83718e-07	1.17981e-05	2.87147	2.87147	70.5302	50.6902	127.606	51.728
Locus_4348_Transcript_1/1_Confidence_1.000_Length_1413	estExt_fgenesh2_kg.C_50087	CHLREDRAFT_182181	Poisson	49.1944	D9 vs WT	1.0875	0.00465433	0.041747	2.96686	2.96686	19	14	35.9184	49.1944
Locus_1213_Transcript_2/2_Confidence_0.714_Length_1930	pasa_Sanger_mRNA28678	CHLREDRAFT_401875	Poisson	49.5419	D9 vs WT	1.11133	0.00164346	0.0211436	3.03839	3.03839	23	17	43.0715	49.5419
Locus_9682_Transcript_2/2_Confidence_0.750_Length_1401	pasa_Sanger_mRNA33161	CHLREDRAFT_399676	Poisson	49.5419	D9 vs WT	1.11133	0.00164346	0.0211436	3.03839	3.03839	23	17	43.0715	49.5419
Locus_1251_Transcript_1/2_Confidence_0.750_Length_2703	pasa_Sanger_mRNA9023	CHLREDRAFT_426581	Poisson	50.6822	D9 vs WT	1.13548	1.92107e-05	0.000692491	3.11268	3.11268	42	31	76.9899	50.6822
Locus_2643_Transcript_1/1_Confidence_1.000_Length_1892	estExt_fgenesh2_pg.C_180147	CHLREDRAFT_190337	Poisson	49.2605	D9 vs WT	1.15401	0.00246377	0.0272083	3.17089	3.17089	20	15	37.7658	49.2605
Locus_3155_Transcript_1/2_Confidence_0.400_Length_1305	fgenesh2_pg.C_scaffold_3000063	CHLREDRAFT_167053	Poisson	50.5731	D9 vs WT	1.1558	2.42734e-05	0.000843169	3.17657	3.17657	39.888	29.6199	73.2612	50.5731
Locus_2388_Transcript_4/5_Confidence_0.467_Length_1679	kg.chromosome_12_#_203_#_chlre3.11.91.2.11	CHLREDRAFT_313104	Poisson	49.9895	D9 vs WT	1.19316	0.000181402	0.00434568	3.29749	3.29749	29.7035	22.3597	55.1378	49.9895
Locus_2151_Transcript_2/9_Confidence_0.267_Length_1910	Chlre2_kg.scaffold_16000061	CHLREDRAFT_145970	Poisson	49.51	D9 vs WT	1.19414	0.000902626	0.0139351	3.30073	3.30073	23.074	17.4454	43.2961	49.51
Locus_104_Transcript_1/1_Confidence_1.000_Length_2165	Chlre2_kg.scaffold_27000025	CHLREDRAFT_149756	Poisson	50.7435	D9 vs WT	1.19696	5.67174e-06	0.000246269	3.31005	3.31005	44	33	80.6847	50.7435
Locus_7571_Transcript_1/1_Confidence_1.000_Length_780	e_gwH.1.748.1	CHLREDRAFT_101882	Poisson	48.9317	D9 vs WT	1.21216	0.00369207	0.0362193	3.36075	3.36075	17	13	32.46	48.9317
Locus_2473_Transcript_5/5_Confidence_0.429_Length_2429	e_gwW.1.372.1	CHLREDRAFT_116415	Poisson	50.2146	D9 vs WT	1.26151	3.32687e-05	0.00108649	3.53074	3.53074	34	26	62.9201	50.2146
Locus_14188_Transcript_1/2_Confidence_0.667_Length_1619	au.g1582_t1	CHLREDRAFT_283063	Poisson	49.9734	D9 vs WT	1.26486	9.09345e-05	0.0025455	3.54259	3.54259	30	23	55.7669	49.9734
Locus_7275_Transcript_1/1_Confidence_1.000_Length_1199	estExt_fgenesh2_pg.C_30220	CHLREDRAFT_187121	Poisson	49.0025	D9 vs WT	1.28341	0.00194495	0.0233831	3.60893	3.60893	18	14	34.3074	49.0025
Locus_4124_Transcript_1/2_Confidence_0.750_Length_1148	estExt_fgenesh2_kg.C_100038	CHLREDRAFT_182896	Poisson	51.4657	D9 vs WT	1.33076	2.91191e-09	2.50032e-07	3.78392	3.78392	66	51	120.382	51.4657
Locus_2726_Transcript_4/5_Confidence_0.283_Length_1132	estExt_fgenesh2_kg.C_140113	CHLREDRAFT_183374	Poisson	49.1622	D9 vs WT	1.34378	0.000812176	0.0130666	3.8335	3.8335	19.9452	15.7056	37.8443	49.1622
Locus_3821_Transcript_1/2_Confidence_0.833_Length_946	estExt_fgenesh2_kg.C_160040	CHLREDRAFT_183472	Poisson	49.0686	D9 vs WT	1.34992	0.0010305	0.0154717	3.85712	3.85712	19	15	36.1549	49.0686
Locus_18703_Transcript_1/1_Confidence_1.000_Length_1218	pasa_Sanger_mRNA26285	CHLREDRAFT_401877	Poisson	48.6178	D9 vs WT	1.37932	0.00290565	0.030238	3.97221	3.97221	15	12	29.0017	48.6178
Locus_5553_Transcript_1/1_Confidence_1.000_Length_1135	pasa_Sanger_mRNA12693	CHLREDRAFT_394624	Poisson	48.6178	D9 vs WT	1.37932	0.00290565	0.030238	3.97221	3.97221	15	12	29.0017	48.6178
Locus_2250_Transcript_5/6_Confidence_0.526_Length_2560	pasa_Sanger_mRNA20631	CHLREDRAFT_416130	Poisson	49.4884	D9 vs WT	1.38304	0.000198378	0.00463611	3.98701	3.98701	24	19	45.1554	49.4884
Locus_8604_Transcript_2/2_Confidence_0.857_Length_2137	SAN_estExt_fgenesh2_pg.C_10194	CHLREDRAFT_195652	Poisson	49.4884	D9 vs WT	1.38304	0.000198378	0.00463611	3.98701	3.98701	24	19	45.1554	49.4884
Locus_2238_Transcript_1/2_Confidence_0.667_Length_1593	fgenesh1_est.C_scaffold_7000007	CHLREDRAFT_93361	Poisson	48.7162	D9 vs WT	1.44106	0.00158107	0.0205273	4.22516	4.22516	16.1218	13.0528	31.0578	48.7162
Locus_10630_Transcript_2/2_Confidence_0.667_Length_718	e_gwW.45.64.1	CHLREDRAFT_121371	Poisson	48.694	D9 vs WT	1.45604	0.00154151	0.0202409	4.28894	4.28894	16	13	30.8491	48.694
Locus_1837_Transcript_11/17_Confidence_0.592_Length_7547	Chlre2_kg.scaffold_2000445	CHLREDRAFT_143717	Poisson	49.2393	D9 vs WT	1.46424	0.000259578	0.00561953	4.32425	4.32425	21.5283	17.3929	40.7936	49.2393
Locus_17_Transcript_1/6_Confidence_0.333_Length_2182	estExt_fgenesh2_kg.C_300021	CHLREDRAFT_184660	Poisson	48.8339	D9 vs WT	1.49922	0.000792263	0.0128273	4.47818	4.47818	17.4955	14.3124	33.5685	48.8339
Locus_4481_Transcript_1/2_Confidence_0.833_Length_1992	pasa_Sanger_mRNA3608	CHLREDRAFT_421158	Poisson	49.6738	D9 vs WT	1.56927	1.73997e-05	0.000645479	4.80313	4.80313	28	23	52.5451	49.6738
Locus_4056_Transcript_1/1_Confidence_1.000_Length_839	pasa_Sanger_mRNA3494	CHLREDRAFT_420996	Poisson	48.8309	D9 vs WT	1.5938	0.000449281	0.00841521	4.9224	4.9224	18	15	34.5439	48.8309
Locus_10026_Transcript_1/1_Confidence_1.000_Length_1738	au.g2174_t1	CHLREDRAFT_283697	Poisson	48.223	D9 vs WT	1.61945	0.0023629	0.0265549	5.05029	5.05029	13	11	25.5434	48.223
Locus_7486_Transcript_1/1_Confidence_1.000_Length_1072	pasa_Sanger_mRNA917	CHLREDRAFT_406012	Poisson	48.223	D9 vs WT	1.61945	0.0023629	0.0265549	5.05029	5.05029	13	11	25.5434	48.223
Locus_353_Transcript_4/10_Confidence_0.182_Length_1998	pasa_Sanger_mRNA14409	CHLREDRAFT_397728	Poisson	49.8988	D9 vs WT	1.7817	6.47314e-07	3.66428e-05	5.93996	5.93996	33.8064	28.7684	63.2628	49.8988
Locus_11381_Transcript_1/1_Confidence_1.000_Length_1528	fgenesh2_pg.C_scaffold_13000105	CHLREDRAFT_170354	Poisson	47.5779	D9 vs WT	1.90971	0.00396838	0.0380506	6.75114	6.75114	10	9	20.2376	47.5779
Locus_4982_Transcript_4/4_Confidence_0.571_Length_2506	estExt_fgenesh2_pg.C_230086	CHLREDRAFT_191420	Poisson	49.044	D9 vs WT	1.93908	2.27553e-05	0.000797688	6.95236	6.95236	22.7676	20	43.4065	49.044
Locus_5618_Transcript_1/1_Confidence_1.000_Length_833	pg.chromosome_6_#_321	CHLREDRAFT_326941	Poisson	47.6766	D9 vs WT	2.00938	0.00229044	0.0260857	7.45871	7.45871	11	10	22.085	47.6766
Locus_13532_Transcript_1/2_Confidence_0.667_Length_1279	pasa_Sanger_mRNA16315	CHLREDRAFT_408879	Poisson	47.9252	D9 vs WT	2.25983	0.000509587	0.00920195	9.58142	9.58142	14	13	27.6273	47.9252
Locus_10195_Transcript_3/5_Confidence_0.857_Length_1633	Chlre2_kg.scaffold_4000025	CHLREDRAFT_142902	Poisson	47.2512	D9 vs WT	2.60105	0.00184747	0.0226619	13.4779	13.4779	11.0027	10.6696	22.2477	47.2512
Locus_533_Transcript_1/6_Confidence_0.643_Length_697	e_gwH.3.328.1	CHLREDRAFT_97737	Poisson	47.6034	D9 vs WT	3.06694	0.000303195	0.00636393	21.4761	21.4761	16.5838	16.305	32.5711	47.6034
