# Supplementary material for: RNA-Seq transcriptomic analysis with Bag2D software identifies key pathways enhancing lipid yield in a high lipid-producing mutant of the non-model green alga Dunaliella tertiolecta
Source: Biotechnol Biofuels. 2015 Nov 25;8:191. doi: 10.1186/s13068-015-0382-0 (PMC4660794; doi:10.1186/s13068-015-0382-0)
Supplement: Supplementary file 3 — 10.1186/s13068-015-0382-0 D9 and wild-type Dunaliella tertiolecta KEGG pathway analysis results of RNA-Seq first run. The top hit pathways in pathway analysis with p value ≤0.05. [file 13068_2015_382_MOESM3_ESM.xls]

## Sheet: Pathway-Enrichment.txt
Pathway Name	Database	Enrichment Score	Enrichment p-value	% genes in pathway that are present	# genes in list, in pathway	# genes not in list, in pathway	# genes in list, not in pathway	# genes not in list, not in pathway	Pathway ID
Inositol phosphate metabolism	kegg	4.50921	0.0110071	9.09091	2	20	12	1839	kegg_pathway_107
Fatty acid biosynthesis	kegg	4.33978	0.0130394	8.33333	2	22	12	1837	kegg_pathway_67
Biosynthesis of secondary metabolites	kegg	3.46048	0.0314147	1.7192	6	343	8	1516	kegg_pathway_89
Fatty acid metabolism	kegg	3.27885	0.0376716	4.7619	2	40	12	1819	kegg_pathway_75
Purine metabolism	kegg	2.99686	0.0499437	2.6087	3	112	11	1747	kegg_pathway_72
