# Supplementary material for: RNA-Seq transcriptomic analysis with Bag2D software identifies key pathways enhancing lipid yield in a high lipid-producing mutant of the non-model green alga Dunaliella tertiolecta
Source: Biotechnol Biofuels. 2015 Nov 25;8:191. doi: 10.1186/s13068-015-0382-0 (PMC4660794; doi:10.1186/s13068-015-0382-0)
Supplement: Supplementary file 5 — 10.1186/s13068-015-0382-0 D9 and wild-type Dunaliella tertiolecta One-way ANOVA results of RNA-Seq second run. [file 13068_2015_382_MOESM5_ESM.xls]

## Sheet: anova_true.txt
transcriptID	gene_name	E_Value	geneID	p-value(D9 mutant vs. Wild-type)	MeanRatio(D9 mutant vs. Wild-type)	FoldChange(D9 mutant vs. Wild-type)	F(Sample)	SS(Sample)	SS(Error)	F(Error)
Locus_1722_2Transcript_1/1_Confidence_1.000_Length_1284	CHLREDRAFT_177225	7e-09	fgenesh2_pg.C_scaffold_40000011	4.35113e-05	1316.72	1316.72	22981	122.889	0.0106948	1
Locus_6989_1Transcript_1/1_Confidence_1.000_Length_1489	MRCE1	3e-26	estExt_fgenesh2_pg.C_210152	5.0589e-05	283.349	283.349	19765.6	20.6546	0.00208995	1
Locus_4635_1Transcript_2/2_Confidence_0.800_Length_1544	MDAR1	2e-133	estExt_gwp_1W.C_540092	0.000210544	2.23283	2.23283	4748.1	78.816	0.033199	1
Locus_15735_10Transcript_1/1_Confidence_1.000_Length_473	?	3e-40	estExt_fgenesh1_pm.C_chromosome_70328	0.000215336	0.212133	-4.71402	4642.41	100.562	0.0433234	1
Locus_25583_7Transcript_1/1_Confidence_1.000_Length_421	?	3e-07	pasa_Sanger_mRNA2192	0.000334643	17389.8	17389.8	2986.76	26.5232	0.0177605	1
Locus_11399_5Transcript_1/1_Confidence_1.000_Length_2055	?	0	au.g1636_t1	0.00057265	3.29669	3.29669	1744.77	118.568	0.135912	1
Locus_13030_3Transcript_1/2_Confidence_0.500_Length_1066	CHLREDRAFT_151373	4e-16	Chlre2_kg.scaffold_38000111	0.000641277	35992.7	35992.7	1557.89	12.9562	0.0166331	1
Locus_15273_5Transcript_2/2_Confidence_0.909_Length_1412	?	4e-27	estExt_fgenesh1_pg.C_chromosome_40115	0.000935459	2.03952	2.03952	1067.49	20.364	0.0381529	1
Locus_959_5Transcript_1/1_Confidence_1.000_Length_799	CHLREDRAFT_145575	6e-35	Chlre2_kg.scaffold_14000208	0.00130186	7.55143	7.55143	766.634	33.2464	0.0867334	1
Locus_4792_3Transcript_1/3_Confidence_0.600_Length_2452	MUT68	2e-55	Chlre2_kg.scaffold_26000029	0.00140547	2.38345	2.38345	710.008	11.5514	0.0325389	1
Locus_655_3Transcript_1/1_Confidence_1.000_Length_1015	?	7e-96	estExt_fgenesh1_pg.C_chromosome_60719	0.00141809	2.38171	2.38171	703.675	377.408	1.07268	1
Locus_25403_7Transcript_1/1_Confidence_1.000_Length_394	?	1e-40	au.g12585_t1	0.0014276	8.02039	8.02039	698.979	303.544	0.868534	1
Locus_1251_8Transcript_1/3_Confidence_0.600_Length_842	CHLREDRAFT_171050	7e-19	fgenesh2_pg.C_scaffold_15000160	0.00146374	3.50879	3.50879	681.684	160.896	0.472055	1
Locus_9007_1Transcript_1/1_Confidence_1.000_Length_664	?	7e-36	pasa_Sanger_mRNA22038	0.00174193	4.21932e-05	-23700.5	572.578	11.7537	0.0410555	1
Locus_1429_2Transcript_1/1_Confidence_1.000_Length_1745	?	2e-47	kg.chromosome_12_#_665_#_857495:1	0.00179272	2.39435	2.39435	556.312	30.0146	0.107906	1
Locus_12977_6Transcript_2/2_Confidence_0.667_Length_1530	FAP139	5e-23	estExt_fgenesh2_pg.C_240176	0.00179646	2.26537	2.26537	555.152	13.7637	0.0495855	1
Locus_15808_1Transcript_1/1_Confidence_1.000_Length_1804	?	7e-08	pasa_Sanger_mRNA24354	0.00187502	533526	533526	531.827	2846.49	10.7046	1
Locus_6309_5Transcript_1/1_Confidence_1.000_Length_2595	DEG7	0	estExt_gwp_1H.C_820004	0.00191931	2.64994	2.64994	519.52	54.4053	0.209444	1
Locus_4714_3Transcript_1/1_Confidence_1.000_Length_871	CHLREDRAFT_146514	2e-62	Chlre2_kg.scaffold_1000338	0.00219191	3.68921	3.68921	454.723	9.11477	0.0400893	1
Locus_5366_1Transcript_2/2_Confidence_0.286_Length_985	?	4e-08	pasa_Sanger_mRNA19278	0.00261942	20.219	20.219	380.264	3.52012	0.0185141	1
Locus_6145_7Transcript_1/1_Confidence_1.000_Length_1445	?	8e-73	au.g12006_t2	0.00266139	2.394	2.394	374.245	101.468	0.542254	1
Locus_8201_3Transcript_2/2_Confidence_1.000_Length_1093	?	7e-34	pasa_Sanger_mRNA30492	0.00267986	2.66432	2.66432	371.654	27.1974	0.146359	1
Locus_2422_7Transcript_1/1_Confidence_1.000_Length_1518	PDH2	0	estExt_fgenesh2_pg.C_190047	0.00273162	2.28528	2.28528	364.584	155.094	0.850797	1
Locus_8296_7Transcript_1/6_Confidence_0.600_Length_1698	CPLD22	3e-89	Chlre2_kg.scaffold_12000101	0.00299564	2.03711	2.03711	332.319	181.613	1.09301	1
Locus_37156_2Transcript_1/1_Confidence_1.000_Length_560	?	1e-36	pasa_Sanger_mRNA5811	0.00308807	0.490495	-2.03876	322.328	15.5888	0.0967263	1
Locus_23836_1Transcript_1/1_Confidence_1.000_Length_809	FAP287	1e-32	estExt_fgenesh2_pg.C_30330	0.0030995	2.30102	2.30102	321.133	69.1407	0.430604	1
Locus_1990_7Transcript_1/2_Confidence_0.667_Length_1406	MTP2	1e-85	Chlre2_kg.scaffold_34000008	0.00330484	2.91646	2.91646	301.088	139.435	0.926209	1
Locus_2386_8Transcript_9/12_Confidence_0.455_Length_1261	?	4e-09	au.g7868_t3	0.00332689	11.5748	11.5748	299.082	97.2645	0.650421	1
Locus_5756_1Transcript_3/3_Confidence_0.778_Length_750	PRX6	4e-86	estExt_fgenesh2_kg.C_80081	0.00350776	2.88918	2.88918	283.583	759.708	5.35792	1
Locus_6353_7Transcript_1/1_Confidence_1.000_Length_711	?	3e-23	au.g5673_t1	0.00405587	4.53556	4.53556	245.057	138.77	1.13255	1
Locus_12069_5Transcript_2/2_Confidence_0.667_Length_970	CHLREDRAFT_141466	1e-38	Chlre2_kg.scaffold_7000293	0.00428298	7.03364	7.03364	231.983	40.3558	0.34792	1
Locus_1924_8Transcript_1/1_Confidence_1.000_Length_2085	?	0	estExt_fgenesh1_pm.C_chromosome_60255	0.00438958	2.224	2.224	226.313	338.554	2.99191	1
Locus_6938_2Transcript_1/1_Confidence_1.000_Length_2603	?	4e-30	pasa_Sanger_mRNA24898	0.00457542	2.41484	2.41484	217.06	35.518	0.327264	1
Locus_2289_2Transcript_1/1_Confidence_1.000_Length_1955	?	5e-14	pasa_Sanger_mRNA31863	0.00458881	37582.9	37582.9	216.423	15.6036	0.144195	1
Locus_11262_5Transcript_1/1_Confidence_1.000_Length_852	?	1e-37	pasa_Sanger_mRNA21020	0.00464254	5.65955	5.65955	213.901	28.5984	0.267399	1
Locus_5245_7Transcript_1/1_Confidence_1.000_Length_648	?	5e-15	pasa_Sanger_mRNA1269	0.00466879	4.29557	4.29557	212.689	266.172	2.50292	1
Locus_1375_7Transcript_5/9_Confidence_0.658_Length_1095	LHCBM4	7e-124	estExt_fgenesh2_pg.C_260118	0.00489311	14.9727	14.9727	202.87	51118.7	503.955	1
Locus_9258_10Transcript_2/3_Confidence_0.500_Length_915	GMT2	4e-51	estExt_fgenesh2_kg.C_110117	0.00499232	0.127243	-7.85899	198.809	93.1804	0.937386	1
Locus_17821_6Transcript_1/1_Confidence_1.000_Length_696	?	2e-11	pasa_Sanger_mRNA26467	0.00519147	2.49908	2.49908	191.125	39.6637	0.415055	1
Locus_2144_6Transcript_1/1_Confidence_1.000_Length_1227	CPLD24	1e-123	estExt_fgenesh2_kg.C_100078	0.00525437	2.42953	2.42953	188.819	99.4218	1.05309	1
Locus_2829_7Transcript_1/1_Confidence_1.000_Length_2995	DXS1	0	LOH_estExt_fgenesh2_kg.C_710008	0.00537113	2.62778	2.62778	184.682	617.036	6.68214	1
Locus_249_4Transcript_1/1_Confidence_1.000_Length_783	?	2e-36	kg.chromosome_5_#_64_#_TC47957	0.0057667	2.13257	2.13257	171.911	1877.05	21.8375	1
Locus_8199_6Transcript_1/1_Confidence_1.000_Length_2338	CHLREDRAFT_183831	3e-129	estExt_fgenesh2_kg.C_180055	0.00577754	2.38133	2.38133	171.585	68.6218	0.799856	1
Locus_2233_9Transcript_1/1_Confidence_1.000_Length_1383	GSF1	0	estExt_gwp_1W.C_830012	0.00606227	2.33854	2.33854	163.456	711.713	8.7083	1
Locus_6066_3Transcript_4/4_Confidence_0.286_Length_2571	VDR1	4e-134	OVA_e_gwW.24.27.1	0.00610263	2.21545	2.21545	162.365	12.7607	0.157185	1
Locus_15030_2Transcript_1/1_Confidence_1.000_Length_1287	?	3e-08	pasa_Sanger_mRNA12339	0.00612123	2.22094	2.22094	161.867	11.3824	0.140638	1
Locus_6079_4Transcript_1/1_Confidence_1.000_Length_459	CHLREDRAFT_154723	6e-41	Chlre2_kg.scaffold_87000034	0.00633535	2.36297	2.36297	156.346	2356.3	30.1421	1
Locus_418_6Transcript_6/10_Confidence_0.250_Length_961	ATP9A	1e-25	PIE_chlre3.68.1.6.12	0.00635952	2.61097	2.61097	155.746	4133.29	53.0773	1
Locus_11025_1Transcript_1/1_Confidence_1.000_Length_550	CHLREDRAFT_166215	3e-24	fgenesh2_pg.C_scaffold_7000134	0.00657974	3.91827	3.91827	150.483	26.9173	0.357744	1
Locus_44325_9Transcript_1/1_Confidence_1.000_Length_798	?	5e-12	pasa_Sanger_mRNA20877	0.00659009	2.92161	2.92161	150.245	1160.86	15.4529	1
Locus_25750_6Transcript_1/1_Confidence_1.000_Length_721	PLAP6	4e-72	Chlre2_kg.scaffold_14000078	0.0066895	3.91929	3.91929	147.99	8.10662	0.109557	1
Locus_8718_3Transcript_1/4_Confidence_0.821_Length_1665	CHLREDRAFT_118908	3e-53	e_gwW.26.208.1	0.00669131	2.3823	2.3823	147.949	4.29785	0.0580989	1
Locus_14842_5Transcript_1/1_Confidence_1.000_Length_1126	NUDC	3e-83	e_gwH.54.23.1	0.00670814	2.46774	2.46774	147.574	80.946	1.09702	1
Locus_9807_2Transcript_1/1_Confidence_1.000_Length_848	CHLREDRAFT_175618	2e-26	fgenesh2_pg.C_scaffold_29000091	0.00680057	2.88155	2.88155	145.548	75.3064	1.0348	1
Locus_4855_7Transcript_1/1_Confidence_1.000_Length_784	?	9e-33	pasa_Sanger_mRNA5081	0.00687755	2.95931	2.95931	143.902	70.5869	0.981039	1
Locus_3019_8Transcript_2/3_Confidence_0.500_Length_620	CHLREDRAFT_186791	7e-38	estExt_fgenesh2_pg.C_50149	0.00689345	4.91969	4.91969	143.567	62.6946	0.873385	1
Locus_2045_7Transcript_1/1_Confidence_1.000_Length_811	CPLD8	1e-37	Chlre2_kg.scaffold_80000054	0.00690904	2.85289	2.85289	143.24	69.0259	0.963782	1
Locus_11107_9Transcript_3/3_Confidence_0.567_Length_279	?	4e-15	kg.chromosome_16_#_1143_#_chlre3.45.106.1.3	0.00723737	0.0494261	-20.2322	136.674	1101.76	16.1225	1
Locus_5647_4Transcript_1/1_Confidence_1.000_Length_345	SSS5	2e-18	Chlre2_kg.scaffold_67000057	0.00729857	0.0733942	-13.625	135.515	176.501	2.60489	1
Locus_13948_6Transcript_1/1_Confidence_1.000_Length_1677	?	6e-149	estExt_fgenesh1_pg.C_chromosome_170439	0.0073039	2.03712	2.03712	135.415	33.8084	0.499331	1
Locus_11411_2Transcript_1/1_Confidence_1.000_Length_336	CHLREDRAFT_160895	1e-15	fgenesh2_kg.C_scaffold_7000182	0.0074172	0.297663	-3.35951	133.324	111.104	1.66669	1
Locus_36206_2Transcript_1/1_Confidence_1.000_Length_200	?	3e-08	pasa_Sanger_mRNA24280	0.00742333	0.0555883	-17.9894	133.212	1175.57	17.6496	1
Locus_1216_7Transcript_3/3_Confidence_0.375_Length_1491	CHLREDRAFT_97416	1e-32	e_gwH.5.198.1	0.00743049	2.30339	2.30339	133.082	52.6381	0.791061	1
Locus_4402_2Transcript_1/1_Confidence_1.000_Length_2086	AGT1	0	estExt_fgenesh2_pg.C_690020	0.00747418	2.62983	2.62983	132.296	95.4111	1.44239	1
Locus_22784_6Transcript_1/1_Confidence_1.000_Length_801	?	6e-07	au.g3787_t1	0.00765097	1262.82	1262.82	129.204	0.0163917	0.000253733	1
Locus_20773_2Transcript_1/1_Confidence_1.000_Length_683	IGS1	8e-56	fgenesh1_pg.C_scaffold_2000283	0.00768281	3.48289	3.48289	128.663	12.6354	0.196411	1
Locus_24750_3Transcript_1/1_Confidence_1.000_Length_921	?	5e-42	pasa_Sanger_mRNA12452	0.00768302	3.48281	3.48281	128.659	6.94876	0.108018	1
Locus_18018_1Transcript_1/1_Confidence_1.000_Length_805	CHLREDRAFT_123563	6e-63	e_gwW.97.14.1	0.00775677	12.8609	12.8609	127.422	39.877	0.625907	1
Locus_63109_9Transcript_1/1_Confidence_1.000_Length_381	CHLREDRAFT_147156	2e-11	Chlre2_kg.scaffold_18000081	0.0077686	2.187e-05	-45724.8	127.225	116.921	1.83802	1
Locus_6566_5Transcript_2/2_Confidence_0.500_Length_1513	CHLREDRAFT_150835	8e-18	Chlre2_kg.scaffold_31000201	0.00791501	2.20905	2.20905	124.844	308.413	4.94077	1
Locus_4_7Transcript_804/805_Confidence_0.010_Length_3051	PTB12	2e-11	JLM_e_gwW.24.192.1	0.0079201	3.97863	3.97863	124.763	612.068	9.81169	1
Locus_10093_1Transcript_4/6_Confidence_0.308_Length_1171	CHLREDRAFT_146684	1e-19	Chlre2_kg.scaffold_1000508	0.00809614	3.03343	3.03343	122.018	123.768	2.02869	1
Locus_9125_3Transcript_1/1_Confidence_1.000_Length_899	?	7e-48	au.g14871_t1	0.00823959	0.390738	-2.55926	119.867	66.5889	1.11104	1
Locus_538_5Transcript_1/1_Confidence_1.000_Length_2134	CHLREDRAFT_195667	0	SAN_estExt_gwp_1H.C_430001	0.00833871	2.17253	2.17253	118.425	36.9003	0.623185	1
Locus_9226_5Transcript_1/1_Confidence_1.000_Length_1549	CHLREDRAFT_196056	1e-66	SAN_chlre3.38.35.3.51	0.0085295	2.43203	2.43203	115.742	97.0488	1.67698	1
Locus_1_6Transcript_970/2655_Confidence_1.000_Length_1147	NIC7	8e-86	e_gwW.3.208.1	0.00867201	2.27923	2.27923	113.816	3.51482	0.0617634	1
Locus_11626_5Transcript_1/1_Confidence_1.000_Length_1190	CHLREDRAFT_146176	2e-56	Chlre2_kg.scaffold_16000267	0.00898064	2.20902	2.20902	109.853	49.5052	0.901299	1
Locus_13703_7Transcript_2/2_Confidence_0.800_Length_1663	APE1	4e-100	estExt_fgenesh2_pg.C_670042	0.00898989	3.16538	3.16538	109.738	126.998	2.31455	1
Locus_8887_7Transcript_1/1_Confidence_1.000_Length_579	?	7e-29	estExt_fgenesh2_pg.C_10814	0.00903535	2.03939	2.03939	109.179	12.1529	0.222623	1
Locus_8737_1Transcript_1/1_Confidence_1.000_Length_1182	?	7e-12	estExt_fgenesh1_pg.C_chromosome_140215	0.00906624	2.10643	2.10643	108.802	37.3256	0.686122	1
Locus_8874_1Transcript_1/1_Confidence_1.000_Length_1210	?	4e-16	Chlre2_kg.scaffold_11000217	0.00942488	6.77728	6.77728	104.605	255.761	4.89005	1
Locus_31148_8Transcript_1/1_Confidence_1.000_Length_377	CHLREDRAFT_184200	3e-21	estExt_fgenesh2_kg.C_210008	0.00946656	3.0476	3.0476	104.137	28.203	0.541649	1
Locus_4027_3Transcript_1/1_Confidence_1.000_Length_701	?	8e-75	kg.chromosome_17_#_1444_#_XP_001691519.1	0.00947136	4.68818	4.68818	104.084	18.9612	0.364345	1
Locus_21104_1Transcript_1/1_Confidence_1.000_Length_531	CHLREDRAFT_166251	7e-14	fgenesh2_pg.C_scaffold_7000170	0.00950894	16456.8	16456.8	103.667	3.09332	0.0596782	1
Locus_6675_7Transcript_1/3_Confidence_0.286_Length_1174	SLT1	3e-69	SKA_Chlre2_kg.scaffold_11000056	0.00959106	4.55667	4.55667	102.766	102.868	2.00199	1
Locus_8839_7Transcript_1/1_Confidence_1.000_Length_836	CCR4	3e-88	Chlre2_kg.scaffold_15000161	0.0100149	2.95603	2.95603	98.3542	58.4059	1.18766	1
Locus_2528_7Transcript_3/6_Confidence_0.609_Length_3602	MRP2	0	estExt_fgenesh2_pg.C_180205	0.0101147	50.7883	50.7883	97.3683	15.9161	0.326925	1
Locus_30737_6Transcript_1/1_Confidence_1.000_Length_270	?	1e-18	kg.chromosome_6_#_945_#_chlre3.45.106.1.3	0.0102161	0.055736	-17.9417	96.3869	605.042	12.5544	1
Locus_7745_8Transcript_1/1_Confidence_1.000_Length_494	?	5e-17	kg.53_#_14_#_chlre3.45.106.1.3	0.0102587	0.111805	-8.94417	95.9807	2691.19	56.0777	1
Locus_8065_7Transcript_1/2_Confidence_0.667_Length_2441	?	1e-73	estExt_fgenesh1_pg.C_chromosome_90404	0.0103958	2.9443	2.9443	94.6949	37.3435	0.788712	1
Locus_13919_5Transcript_1/1_Confidence_1.000_Length_797	CHLREDRAFT_157781	3e-12	acegs_kg.scaffold_17000048	0.0110193	0.0939208	-10.6473	89.2527	28.9106	0.647838	1
Locus_10885_7Transcript_1/1_Confidence_1.000_Length_499	TIM13	2e-29	fgenesh2_pg.C_scaffold_39000087	0.0111628	2.97458	2.97458	88.0865	72.3152	1.64191	1
Locus_21941_2Transcript_1/1_Confidence_1.000_Length_674	CLPT2	6e-38	fgenesh2_pg.C_scaffold_80000011	0.0113227	2.44364	2.44364	86.8212	12.1703	0.280352	1
Locus_24923_10Transcript_1/1_Confidence_1.000_Length_666	FKB16-3	3e-62	estExt_GenewiseW_1.C_180177	0.0113295	2.12899	2.12899	86.7678	246.485	5.68149	1
Locus_18637_6Transcript_1/1_Confidence_1.000_Length_865	CHLREDRAFT_141846	5e-12	Chlre2_kg.scaffold_5000256	0.0113547	269.323	269.323	86.5722	11.6046	0.26809	1
Locus_3512_8Transcript_1/1_Confidence_1.000_Length_516	?	1e-17	au.g11966_t1	0.0114283	3.50522	3.50522	86.0051	80.5875	1.87402	1
Locus_15213_5Transcript_1/2_Confidence_0.667_Length_1924	AMT1D	6e-166	acegs_kg.scaffold_2000053	0.011467	2.14642	2.14642	85.71	27.494	0.641558	1
Locus_3007_2Transcript_1/1_Confidence_1.000_Length_1653	CPLD52	1e-112	estExt_fgenesh2_pg.C_440099	0.0118323	2.44937	2.44937	83.0171	83.6254	2.01465	1
Locus_20946_6Transcript_1/1_Confidence_1.000_Length_959	CGL75	7e-31	fgenesh2_pg.C_scaffold_50000023	0.0121088	2.61727	2.61727	81.0874	2.71935	0.0670721	1
Locus_5534_10Transcript_1/3_Confidence_0.400_Length_455	CHLREDRAFT_117598	6e-34	e_gwW.20.163.1	0.012251	0.357193	-2.79961	80.1288	140.979	3.51881	1
Locus_26719_5Transcript_1/1_Confidence_1.000_Length_1124	CHLREDRAFT_127464	1e-98	estExt_gwp_1H.C_20095	0.0127704	2.30233	2.30233	76.8092	27.1745	0.707584	1
Locus_19729_6Transcript_1/1_Confidence_1.000_Length_894	CGL67	8e-75	Chlre2_kg.scaffold_14000187	0.0128281	2.92309	2.92309	76.4571	4.80905	0.125797	1
Locus_7707_1Transcript_1/1_Confidence_1.000_Length_775	CHLREDRAFT_12663	1e-55	fgenesh1_pg.C_scaffold_1000502	0.0129721	3.46026	3.46026	75.592	9.63575	0.254941	1
Locus_1462_2Transcript_1/2_Confidence_1.000_Length_1034	CDJ4	2e-70	Chlre2_kg.scaffold_5000254	0.0130319	0.124871	-8.00829	75.2379	109.695	2.91596	1
Locus_1692_5Transcript_1/1_Confidence_1.000_Length_1821	CPX1	0	estExt_GenewiseH_1.C_70119	0.0131208	3.79344	3.79344	74.7181	292.414	7.82713	1
Locus_5121_4Transcript_1/1_Confidence_1.000_Length_482	YEE2	4e-26	estExt_fgenesh1_pg.C_40067	0.0131214	2.24333	2.24333	74.7149	382.369	10.2354	1
Locus_10683_7Transcript_1/1_Confidence_1.000_Length_1116	?	5e-23	au.g1221_t1	0.0131856	5.23658	5.23658	74.3437	177.683	4.78005	1
Locus_206_2Transcript_1/1_Confidence_1.000_Length_1466	?	1e-98	estExt_fgenesh1_pm.C_chromosome_170373	0.0133592	2.30386	2.30386	73.3579	248.885	6.78551	1
Locus_18146_6Transcript_1/1_Confidence_1.000_Length_995	CHLREDRAFT_190579	5e-30	estExt_fgenesh2_pg.C_190242	0.0134332	4.97995	4.97995	72.9455	54.7687	1.50163	1
Locus_34775_2Transcript_1/1_Confidence_1.000_Length_535	?	3e-35	au.g10498_t1	0.0136743	59884.3	59884.3	71.6333	35.86	1.00121	1
Locus_9294_7Transcript_1/1_Confidence_1.000_Length_1119	CGLD13	2e-77	SKA_chlre3.82.52.2.51	0.0136802	2.77044	2.77044	71.6016	95.9374	2.67976	1
Locus_194_2Transcript_7/7_Confidence_0.647_Length_1190	PSBS1	9e-68	OVA_chlre3.1.536.3.51	0.0139957	2.12902	2.12902	69.9541	6254.3	178.812	1
Locus_19600_1Transcript_1/1_Confidence_1.000_Length_897	?	1e-74	au.g3447_t1	0.0140236	3.32972	3.32972	69.8118	13.3415	0.382214	1
Locus_3092_5Transcript_1/1_Confidence_1.000_Length_2300	CYP739A5	6e-52	DNE_fgenesh2_pg.C_scaffold_8000177	0.0140545	10.5989	10.5989	69.6553	62.2765	1.78813	1
Locus_3282_2Transcript_1/1_Confidence_1.000_Length_1536	CHLREDRAFT_170031	7e-47	fgenesh2_pg.C_scaffold_12000090	0.014067	2.97379	2.97379	69.5921	264.291	7.59542	1
Locus_2964_4Transcript_1/1_Confidence_1.000_Length_311	CHLREDRAFT_145053	6e-09	Chlre2_kg.scaffold_12000247	0.0142264	6.67533	6.67533	68.7955	658.579	19.146	1
Locus_5368_8Transcript_1/1_Confidence_1.000_Length_706	VPS37	2e-29	Chlre2_kg.scaffold_29000031	0.0145261	3.71655	3.71655	67.3454	23.7371	0.704936	1
Locus_615_3Transcript_13/13_Confidence_0.740_Length_2360	NAR4	1e-142	estExt_fgenesh2_pg.C_300059	0.0146317	4.13368	4.13368	66.8486	678.592	20.3024	1
Locus_1640_1Transcript_1/1_Confidence_1.000_Length_239	?	6e-33	pasa_Sanger_mRNA1294	0.0147052	4.53753	4.53753	66.5068	209.45	6.29861	1
Locus_13483_3Transcript_1/1_Confidence_1.000_Length_1022	?	1e-22	pg.chromosome_2_#_1013	0.0148087	2.54521	2.54521	66.0317	16.1593	0.489441	1
Locus_2127_8Transcript_1/1_Confidence_1.000_Length_2437	?	0	estExt_fgenesh1_pm.C_chromosome_150063	0.0148264	3.3574	3.3574	65.9511	91.3331	2.76972	1
Locus_293_4Transcript_1/1_Confidence_1.000_Length_1763	?	0	estExt_fgenesh2_kg.C_110066	0.0150055	2.57684	2.57684	65.146	8323.24	255.526	1
Locus_11757_5Transcript_2/2_Confidence_0.900_Length_1060	?	7e-16	au.g5142_t1	0.0151146	2.41254	2.41254	64.665	65.5935	2.02872	1
Locus_4406_10Transcript_3/4_Confidence_0.708_Length_1136	CHLREDRAFT_154956	2e-18	Chlre2_kg.scaffold_103000001	0.0154267	0.101664	-9.83633	63.3265	434.298	13.7162	1
Locus_14304_9Transcript_1/1_Confidence_1.000_Length_512	CHLREDRAFT_157007	2e-49	acegs_kg.scaffold_15000012	0.015428	2.08133	2.08133	63.3211	415.956	13.138	1
Locus_7925_10Transcript_1/1_Confidence_1.000_Length_1725	FDH1	0	estExt_gwp_1H.C_200096	0.0154658	2.19502	2.19502	63.1629	173.359	5.48927	1
Locus_5314_4Transcript_1/1_Confidence_1.000_Length_174	LCIE	1e-18	MHS_166273	0.0154957	5.75828	5.75828	63.0381	2427.36	77.0125	1
Locus_90_3Transcript_3/12_Confidence_0.324_Length_1222	AMT1F	1e-83	gwH.71.9.1	0.0155821	3.33448	3.33448	62.68	20616.9	657.847	1
Locus_514_4Transcript_1/1_Confidence_1.000_Length_1251	CHLREDRAFT_105722	0	e_gwH.38.2.1	0.0155955	2.74738	2.74738	62.6251	939.067	29.9901	1
Locus_142_4Transcript_1/1_Confidence_1.000_Length_2520	FTSH2	0	estExt_GenewiseH_1.C_320024	0.0156896	2.04294	2.04294	62.2404	1767.98	56.8115	1
Locus_8441_6Transcript_1/1_Confidence_1.000_Length_2319	THD1	0	MHS_estExt_gwp_1W.C_70287	0.0156908	2.53085	2.53085	62.2354	29.6653	0.953326	1
Locus_349_8Transcript_2/2_Confidence_0.889_Length_2028	CYP51G1	0	BTM_estExt_gwp_1H.C_70049	0.015909	2.46067	2.46067	61.3616	344.591	11.2315	1
Locus_11905_5Transcript_1/1_Confidence_1.000_Length_734	CDJ2	3e-37	estExt_gwp_1W.C_60257	0.0159414	3.67652	3.67652	61.2339	20.8577	0.681246	1
Locus_35636_9Transcript_1/1_Confidence_1.000_Length_684	CHLREDRAFT_161860	4e-42	fgenesh2_kg.C_scaffold_10000097	0.0159791	2.05959	2.05959	61.0858	587.299	19.2287	1
Locus_4752_6Transcript_2/4_Confidence_0.333_Length_1863	?	1e-17	kg.chromosome_16_#_1250_#_TC51299	0.016024	4.84606	4.84606	60.9104	165.761	5.44278	1
Locus_12738_3Transcript_5/5_Confidence_0.636_Length_867	?	5e-17	au.g9899_t1	0.0160298	11237.8	11237.8	60.8877	1.26265	0.0414746	1
Locus_1490_7Transcript_1/2_Confidence_0.667_Length_580	?	1e-25	pasa_Sanger_mRNA24020	0.0160759	2.31135	2.31135	60.709	1020.34	33.614	1
Locus_18608_3Transcript_1/1_Confidence_1.000_Length_939	CHLREDRAFT_173679	3e-60	fgenesh2_pg.C_scaffold_22000203	0.0161218	2.31121	2.31121	60.5317	7.45708	0.246386	1
Locus_6456_2Transcript_1/1_Confidence_1.000_Length_1864	RMT2	6e-128	Chlre2_kg.scaffold_31000098	0.0161932	2.00431	2.00431	60.2584	108.925	3.61528	1
Locus_1149_1Transcript_1/1_Confidence_1.000_Length_2749	SHMT3	0	BTM_estExt_gwp_1W.C_300088	0.0163522	2.56555	2.56555	59.6581	7581.69	254.171	1
Locus_286_4Transcript_1/1_Confidence_1.000_Length_808	TEF14	9e-32	estExt_fgenesh2_kg.C_30122	0.0163699	2.02482	2.02482	59.5919	66.5474	2.23344	1
Locus_12546_7Transcript_1/1_Confidence_1.000_Length_726	BCC1	3e-28	estExt_fgenesh2_kg.C_540006	0.0164338	10.6652	10.6652	59.3543	106.465	3.58744	1
Locus_11942_8Transcript_1/1_Confidence_1.000_Length_772	?	2e-37	pg.chromosome_2_#_795	0.0164451	11.3455	11.3455	59.3127	32.9858	1.11227	1
Locus_6408_2Transcript_1/1_Confidence_1.000_Length_4048	?	0	pasa_Sanger_mRNA34534	0.0166588	2.04913	2.04913	58.5324	26.1952	0.895066	1
Locus_7752_2Transcript_3/3_Confidence_0.750_Length_1349	FRE1	1e-24	SKA_Chlre2_kg.scaffold_15000162	0.0170996	2.67965	2.67965	56.9851	1057.46	37.1136	1
Locus_291_3Transcript_1/1_Confidence_1.000_Length_1816	?	4e-172	pasa_Sanger_mRNA26991	0.0171952	2.66614	2.66614	56.6601	150.389	5.30844	1
Locus_2724_8Transcript_1/1_Confidence_1.000_Length_1781	METM	0	estExt_fgenesh2_kg.C_30176	0.0172837	3.18969	3.18969	56.3623	2075.56	73.6506	1
Locus_20073_6Transcript_1/1_Confidence_1.000_Length_602	?	5e-15	pasa_Sanger_mRNA11523	0.017288	8.77533	8.77533	56.3479	246.564	8.75147	1
Locus_9022_3Transcript_5/5_Confidence_0.714_Length_1207	CAG3	5e-125	estExt_fgenesh2_pg.C_300151	0.0173107	2.059	2.059	56.2722	171.846	6.10767	1
Locus_11960_6Transcript_1/1_Confidence_1.000_Length_858	?	6e-29	pasa_Sanger_mRNA16302	0.0173582	2.04557	2.04557	56.1142	32.1755	1.14679	1
Locus_2487_3Transcript_1/1_Confidence_1.000_Length_1280	CHLREDRAFT_102803	6e-61	e_gwH.17.63.1	0.0173966	0.381366	-2.62215	55.9867	14.4574	0.51646	1
Locus_715_4Transcript_2/2_Confidence_0.667_Length_661	CYN19-2	3e-83	BTM_acegs_kg.scaffold_53000011	0.0174263	2.74912	2.74912	55.8889	23977.7	858.047	1
Locus_5752_3Transcript_4/4_Confidence_0.577_Length_2938	CHLREDRAFT_206251	1e-61	OVA_OVA_Chlre2_kg.scaffold_11000141	0.0174344	2.48633	2.48633	55.8621	6.88493	0.246497	1
Locus_21157_3Transcript_1/1_Confidence_1.000_Length_1339	BIOA	1e-75	e_gwH.100.1.1	0.017506	0.257658	-3.88112	55.6277	7.81601	0.281011	1
Locus_1_6Transcript_60/2655_Confidence_1.000_Length_1338	CHLREDRAFT_177689	5e-30	fgenesh2_pg.C_scaffold_44000033	0.0175445	3.52093	3.52093	55.5022	48.3131	1.74094	1
Locus_30_7Transcript_4/5_Confidence_0.692_Length_2261	XUV1	2e-157	estExt_fgenesh2_pg.C_30325	0.0175455	2.26083	2.26083	55.4992	240.297	8.65946	1
Locus_3479_6Transcript_1/1_Confidence_1.000_Length_1310	?	5e-71	estExt_fgenesh1_pg.C_chromosome_20911	0.0176321	2.65044	2.65044	55.2191	77.914	2.82199	1
Locus_19403_7Transcript_1/1_Confidence_1.000_Length_574	PRL9	1e-24	estExt_fgenesh2_pg.C_10660	0.0177489	8.41748	8.41748	54.846	30.6703	1.11842	1
Locus_1441_5Transcript_5/5_Confidence_0.545_Length_1036	PSAF	6e-79	estExt_gwp_1H.C_300035	0.0177522	2.00194	2.00194	54.8357	10447.3	381.042	1
Locus_5306_7Transcript_3/5_Confidence_0.704_Length_718	LHCBM1	1e-112	estExt_fgenesh2_kg.C_510040	0.017765	13.9659	13.9659	54.795	14597.1	532.788	1
Locus_6631_5Transcript_1/2_Confidence_0.500_Length_775	?	7e-49	pm.20_#_12	0.0180291	2.08897	2.08897	53.9704	196.523	7.28261	1
Locus_530_9Transcript_1/2_Confidence_0.750_Length_3621	CHLH1	0	RWI_estExt_fgenesh2_pg.C_60376	0.0180297	2.67939	2.67939	53.9685	2315.94	85.8256	1
Locus_17693_7Transcript_2/2_Confidence_0.667_Length_1070	?	5e-99	JUM_gwH.6.79.1	0.0181244	2.33388	2.33388	53.679	27.2276	1.01446	1
Locus_5815_8Transcript_1/1_Confidence_1.000_Length_2374	SMC6A	3e-69	Chlre2_kg.scaffold_31000087	0.0182819	2.64422	2.64422	53.2035	60.4323	2.27174	1
Locus_4002_8Transcript_2/2_Confidence_0.750_Length_1137	?	8e-21	au.g7832_t1	0.0183401	2.01116	2.01116	53.0299	164.099	6.18892	1
Locus_5117_7Transcript_1/1_Confidence_1.000_Length_3018	?	0	pasa_Sanger_mRNA8856	0.0184603	2.68212	2.68212	52.675	302.394	11.4815	1
Locus_305_1Transcript_1/1_Confidence_1.000_Length_1824	CCT1	0	estExt_gwp_1H.C_100263	0.0186075	2.13706	2.13706	52.2464	177.252	6.78524	1
Locus_17385_8Transcript_1/1_Confidence_1.000_Length_996	CHLREDRAFT_189231	3e-20	estExt_fgenesh2_pg.C_140097	0.0187031	54.456	54.456	51.9719	41.5803	1.60011	1
Locus_6615_3Transcript_4/4_Confidence_0.429_Length_1388	RSP14	2e-90	fgenesh2_pg.C_scaffold_1000873	0.0187548	2.16553	2.16553	51.8243	2.69679	0.104074	1
Locus_2744_7Transcript_1/1_Confidence_1.000_Length_2012	PRL1	7e-19	estExt_fgenesh2_pg.C_70205	0.0187655	6.83018	6.83018	51.794	189.608	7.32163	1
Locus_7263_2Transcript_1/2_Confidence_0.667_Length_1260	?	1e-46	pasa_Sanger_mRNA28735	0.0188874	2.12357	2.12357	51.4501	35.026	1.36155	1
Locus_8448_5Transcript_3/3_Confidence_0.875_Length_1929	?	4e-174	OVA_Chlre2_kg.scaffold_8000076	0.0189467	2.09759	2.09759	51.2846	21.2248	0.827728	1
Locus_1260_2Transcript_1/1_Confidence_1.000_Length_2612	HEMA	0	estExt_fgenesh2_kg.C_160028	0.0189604	2.4024	2.4024	51.2462	1138.36	44.4272	1
Locus_21407_3Transcript_1/1_Confidence_1.000_Length_1495	CHLREDRAFT_13035	6e-101	fgenesh1_pg.C_scaffold_1000874	0.0190116	0.29333	-3.40913	51.1044	72.6193	2.842	1
Locus_2245_2Transcript_2/2_Confidence_0.875_Length_2298	EGY1	3e-159	SKA_Chlre2_kg.scaffold_47000052	0.0191238	2.28759	2.28759	50.7956	109.986	4.33052	1
Locus_3929_9Transcript_1/1_Confidence_1.000_Length_557	NUOP4	3e-17	estExt_fgenesh2_pg.C_210120	0.0191862	2.14839	2.14839	50.6255	364.609	14.4042	1
Locus_1160_5Transcript_1/1_Confidence_1.000_Length_2870	FTSH3	0	e_gwW.1.564.1	0.0192372	2.53081	2.53081	50.4875	168.028	6.65622	1
Locus_3865_7Transcript_3/3_Confidence_0.600_Length_1466	CHLREDRAFT_141065	6e-108	Chlre2_kg.scaffold_8000236	0.019269	2.56575	2.56575	50.4017	196.135	7.78287	1
Locus_10077_1Transcript_1/1_Confidence_1.000_Length_1186	ZIP6	2e-51	estExt_fgenesh2_kg.C_120074	0.0192966	3.62038	3.62038	50.3276	39.7478	1.57956	1
Locus_1800_6Transcript_1/1_Confidence_1.000_Length_2566	FAP187	0	estExt_fgenesh2_pg.C_10413	0.0193555	2.65525	2.65525	50.1697	40.7708	1.62532	1
Locus_11163_3Transcript_1/1_Confidence_1.000_Length_1380	CCB2	1e-70	fgenesh1_kg.C_scaffold_18000018	0.0195365	3.30078	3.30078	49.6911	17.4407	0.701966	1
Locus_1706_2Transcript_1/1_Confidence_1.000_Length_3005	CHLD	0	estExt_gwp_1W.C_60238	0.0195497	2.26046	2.26046	49.6565	186.436	7.50904	1
Locus_889_8Transcript_2/9_Confidence_0.286_Length_773	CHLREDRAFT_143257	5e-72	Chlre2_kg.scaffold_4000380	0.0195907	2.18233	2.18233	49.5496	3354.73	135.409	1
Locus_6332_3Transcript_2/2_Confidence_0.875_Length_3324	CHLREDRAFT_115145	8e-50	e_gwW.12.186.1	0.019658	2.55722	2.55722	49.3747	3.96358	0.160551	1
Locus_7035_9Transcript_1/1_Confidence_1.000_Length_475	CHLREDRAFT_189615	2e-24	estExt_fgenesh2_pg.C_160186	0.019706	2.19119	2.19119	49.251	615.159	24.9806	1
Locus_7732_8Transcript_1/1_Confidence_1.000_Length_1098	?	3e-77	estExt_fgenesh1_pg.C_chromosome_80374	0.0198055	2.48391	2.48391	48.9961	43.6543	1.78195	1
Locus_36_4Transcript_1/1_Confidence_1.000_Length_1049	LHCA9	3e-102	estExt_gwp_1W.C_160133	0.0199088	8.90282	8.90282	48.7342	5270.17	216.282	1
Locus_445_2Transcript_1/1_Confidence_1.000_Length_964	NUOAF1	5e-50	acegs_kg.scaffold_7000036	0.0199719	2.03047	2.03047	48.5755	26.1704	1.07752	1
Locus_5096_10Transcript_7/10_Confidence_0.294_Length_2692	?	5e-74	OVA_Chlre2_kg.scaffold_11000220	0.0199859	0.2938	-3.40367	48.5403	1108.39	45.669	1
Locus_1648_3Transcript_7/11_Confidence_0.382_Length_2384	CYP748A1	5e-41	DNE_158016	0.0200929	3.06334	3.06334	48.2739	14.5262	0.601825	1
Locus_8491_1Transcript_1/2_Confidence_0.800_Length_1800	CPLD21	2e-117	estExt_fgenesh2_pg.C_480011	0.0202055	5.58139	5.58139	47.9967	26.9956	1.12489	1
Locus_1328_1Transcript_1/1_Confidence_1.000_Length_2000	FBA1	0	Chlre2_kg.scaffold_52000060	0.0204478	2.82229	2.82229	47.4101	277.199	11.6937	1
Locus_5185_6Transcript_1/1_Confidence_1.000_Length_1701	GAL1	1e-145	e_gwW.68.4.1	0.0206484	2.37887	2.37887	46.9352	24.7831	1.05606	1
Locus_10896_1Transcript_1/1_Confidence_1.000_Length_970	AMI2	2e-60	SKA_MKA_MKA_e_gwH.41.66.1	0.0209499	3.94447	3.94447	46.2383	63.2791	2.73709	1
Locus_7069_5Transcript_1/1_Confidence_1.000_Length_1443	CHLREDRAFT_144369	5e-26	Chlre2_kg.scaffold_10000249	0.0209568	2.60693	2.60693	46.2226	33.5412	1.45129	1
Locus_1386_8Transcript_1/1_Confidence_1.000_Length_873	CGL41	1e-17	fgenesh2_kg.C_scaffold_1000115	0.0209669	3.0664	3.0664	46.1996	32.2963	1.39812	1
Locus_41795_5Transcript_1/1_Confidence_1.000_Length_306	?	1e-17	pasa_Sanger_mRNA7390	0.0210751	2.0129	2.0129	45.9548	30.9585	1.34735	1
Locus_7151_6Transcript_1/2_Confidence_0.196_Length_953	?	2e-70	au.g6648_t1	0.0211619	3.36278	3.36278	45.76	264.513	11.5609	1
Locus_13210_6Transcript_1/1_Confidence_1.000_Length_1432	CHLREDRAFT_180692	7e-12	fgenesh2_pg.C_scaffold_95000003	0.0211654	7.76838	7.76838	45.7522	9.07912	0.396883	1
Locus_10978_1Transcript_2/2_Confidence_0.667_Length_681	?	7e-73	au.g13506_t1	0.021217	2.63943	2.63943	45.6373	16.3755	0.717638	1
Locus_3161_2Transcript_1/1_Confidence_1.000_Length_1826	?	5e-51	pasa_Sanger_mRNA1657	0.0213068	2.03792	2.03792	45.4387	89.2764	3.92954	1
Locus_292_1Transcript_15/19_Confidence_0.128_Length_1786	PTB9	2e-109	JLM_e_gwW.24.191.1	0.0213672	2.10825	2.10825	45.3061	171419	7567.14	1
Locus_20048_7Transcript_1/1_Confidence_1.000_Length_521	CHLREDRAFT_155174	3e-15	acegs_kg.scaffold_8000016	0.0213754	2.16489	2.16489	45.2882	18.2309	0.805108	1
Locus_13622_5Transcript_1/2_Confidence_0.800_Length_675	CHLREDRAFT_154370	9e-35	Chlre2_kg.scaffold_83000005	0.0214637	3.44973	3.44973	45.0958	295.296	13.0964	1
Locus_8763_6Transcript_1/1_Confidence_1.000_Length_1029	CHLREDRAFT_183316	2e-08	estExt_fgenesh2_kg.C_140048	0.0215367	33617.8	33617.8	44.9379	16.3556	0.727918	1
Locus_45070_3Transcript_1/1_Confidence_1.000_Length_696	CHLREDRAFT_144787	2e-18	Chlre2_kg.scaffold_11000332	0.0216724	45397.2	45397.2	44.6471	20.6081	0.923155	1
Locus_30418_5Transcript_1/1_Confidence_1.000_Length_1090	CHLREDRAFT_121355	1e-103	e_gwW.45.29.1	0.0217295	3.02486	3.02486	44.526	3.29981	0.148219	1
Locus_2827_3Transcript_5/10_Confidence_0.222_Length_1532	CHLREDRAFT_190184	3e-132	estExt_fgenesh2_pg.C_10834	0.0220751	3.19754	3.19754	43.8054	88.7952	4.05407	1
Locus_9166_3Transcript_2/2_Confidence_0.857_Length_958	PUS2	8e-50	e_gwW.18.109.1	0.0221224	2.2142	2.2142	43.7087	4.41302	0.201929	1
Locus_4015_8Transcript_1/1_Confidence_1.000_Length_1074	?	4e-59	pasa_Sanger_mRNA33496	0.0222045	9.99444	9.99444	43.5415	6.54367	0.300572	1
Locus_11_3Transcript_4367/11887_Confidence_1.000_Length_1292	RFC4	4e-143	FER_estExt_gwp_1W.C_30248	0.0223601	2.48667	2.48667	43.2281	44.3715	2.0529	1
Locus_11836_7Transcript_1/2_Confidence_0.750_Length_1102	?	5e-96	pasa_Sanger_mRNA29970	0.0223805	3.02149	3.02149	43.1874	97.4535	4.51305	1
Locus_6616_6Transcript_1/1_Confidence_1.000_Length_7313	DHC1b	0	estExt_fgenesh1_pm.C_30073	0.0224092	2.55972	2.55972	43.1302	41.7929	1.93799	1
Locus_6231_8Transcript_2/2_Confidence_1.000_Length_2025	?	1e-173	pasa_Sanger_mRNA33584	0.0225757	2.06061	2.06061	42.8012	175.43	8.19744	1
Locus_26549_9Transcript_1/1_Confidence_1.000_Length_273	PDK2	2e-40	FER_e_gwW.26.49.1	0.022695	3.61379e-05	-27671.8	42.5683	7.65673	0.359739	1
Locus_1259_2Transcript_1/1_Confidence_1.000_Length_977	?	9e-82	MKA_estExt_fgenesh2_pg.C_160191	0.022808	2.29646	2.29646	42.3501	31.5398	1.48948	1
Locus_24350_3Transcript_1/1_Confidence_1.000_Length_1141	VTE4	1e-161	estExt_gwp_1H.C_220039	0.0229263	2.20956	2.20956	42.1238	21.5203	1.02176	1
Locus_5377_2Transcript_1/1_Confidence_1.000_Length_1332	CHLREDRAFT_195115	2e-61	estExt_fgenesh2_pg.C_870043	0.0230168	2.05525	2.05525	41.9523	31.8085	1.51641	1
Locus_8601_9Transcript_1/1_Confidence_1.000_Length_1505	CHLREDRAFT_131059	0	estExt_gwp_1H.C_290122	0.0233769	2.37955	2.37955	41.2832	5108.37	247.479	1
Locus_3588_5Transcript_1/2_Confidence_0.500_Length_941	?	4e-14	pasa_Sanger_mRNA20054	0.0235083	3.31312	3.31312	41.0442	10.3877	0.506171	1
Locus_19196_6Transcript_1/1_Confidence_1.000_Length_882	?	1e-18	pasa_Sanger_mRNA17683	0.0235861	3.64189	3.64189	40.9038	8.13909	0.397963	1
Locus_907_5Transcript_1/1_Confidence_1.000_Length_1185	?	6e-18	au.g13980_t1	0.0236094	4.15685	4.15685	40.8619	37.1852	1.82004	1
Locus_12740_6Transcript_1/1_Confidence_1.000_Length_929	CHLREDRAFT_206257	2e-35	OVA_Chlre2_kg.scaffold_14000196	0.0236937	2.05674	2.05674	40.7114	19.7927	0.97234	1
Locus_14885_1Transcript_2/2_Confidence_0.667_Length_1551	CHLREDRAFT_128621	2e-139	estExt_gwp_1H.C_140180	0.0237151	3.5223	3.5223	40.6732	17.036	0.837702	1
Locus_1426_1Transcript_2/2_Confidence_0.625_Length_2319	MEX1	1e-78	SKA_fgenesh2_pg.C_scaffold_11000277	0.0238071	2.32406	2.32406	40.5102	47.1163	2.32614	1
Locus_1901_3Transcript_1/1_Confidence_1.000_Length_1937	?	0	estExt_fgenesh1_pg.C_chromosome_130246	0.0238252	2.5726	2.5726	40.4784	35.8696	1.77228	1
Locus_4593_3Transcript_2/2_Confidence_0.667_Length_2710	?	1e-63	au.g2396_t1	0.0238558	2.82319	2.82319	40.4246	38.824	1.92081	1
Locus_7600_5Transcript_1/1_Confidence_1.000_Length_1203	CHLREDRAFT_146572	1e-24	Chlre2_kg.scaffold_1000396	0.0238838	2.03174	2.03174	40.3754	6.3291	0.313513	1
Locus_10011_3Transcript_1/1_Confidence_1.000_Length_776	?	8e-21	pasa_Sanger_mRNA3966	0.0239156	82189.8	82189.8	40.3198	67.5499	3.35071	1
Locus_6872_3Transcript_1/1_Confidence_1.000_Length_2391	CHLREDRAFT_128016	3e-80	estExt_gwp_1H.C_110031	0.0241627	9.41788	9.41788	39.8923	6.54955	0.328362	1
Locus_4224_3Transcript_7/10_Confidence_0.348_Length_973	CHLREDRAFT_141055	6e-10	Chlre2_kg.scaffold_8000226	0.0242781	2.12807	2.12807	39.6956	166.191	8.37327	1
Locus_22824_7Transcript_1/1_Confidence_1.000_Length_995	CHLREDRAFT_151421	2e-53	Chlre2_kg.scaffold_37000007	0.024291	2.24743	2.24743	39.6736	46.5235	2.34531	1
Locus_3046_3Transcript_1/1_Confidence_1.000_Length_1113	CPLD30	7e-83	estExt_fgenesh2_kg.C_110069	0.0242982	2.23529	2.23529	39.6614	85.0055	4.28656	1
Locus_25102_8Transcript_1/1_Confidence_1.000_Length_827	?	6e-64	pasa_Sanger_mRNA11857	0.0244824	2.4206	2.4206	39.3519	19.7516	1.00385	1
Locus_24549_1Transcript_1/1_Confidence_1.000_Length_593	CHLREDRAFT_141821	6e-33	Chlre2_kg.scaffold_5000231	0.0245591	7.74981	7.74981	39.2243	39.0931	1.99331	1
Locus_12988_7Transcript_1/1_Confidence_1.000_Length_672	?	1e-08	pasa_Sanger_mRNA5843	0.024588	2.05677	2.05677	39.1764	21.2787	1.0863	1
Locus_8654_7Transcript_1/1_Confidence_1.000_Length_1346	?	7e-21	au.g7127_t1	0.0247583	2.23306	2.23306	38.8967	112.521	5.78565	1
Locus_15558_2Transcript_1/1_Confidence_1.000_Length_753	?	4e-34	kg.chromosome_15_#_63_#_XP_001700613.1	0.0248506	0.364259	-2.7453	38.7467	15.1762	0.783354	1
Locus_6002_7Transcript_1/1_Confidence_1.000_Length_1121	CHLREDRAFT_191453	1e-99	estExt_fgenesh2_pg.C_230158	0.0248805	2.03499	2.03499	38.6984	81.4937	4.21174	1
Locus_3490_6Transcript_1/1_Confidence_1.000_Length_744	?	1e-24	pasa_Sanger_mRNA31904	0.0250608	0.389045	-2.5704	38.4092	20.1855	1.05107	1
Locus_12281_3Transcript_3/3_Confidence_0.556_Length_2265	PEX5	4e-142	OVA_Chlre2_kg.scaffold_1000803	0.0251395	3.77223	3.77223	38.2844	46.7656	2.44306	1
Locus_6511_2Transcript_1/1_Confidence_1.000_Length_790	?	6e-67	pasa_Sanger_mRNA28673	0.0254291	4.38335	4.38335	37.8314	28.7713	1.52103	1
Locus_1567_3Transcript_1/10_Confidence_0.259_Length_4181	?	3e-132	pasa_Sanger_mRNA1496	0.0254697	2.33824	2.33824	37.7687	835.84	44.261	1
Locus_11516_7Transcript_1/1_Confidence_1.000_Length_963	CYN20-2	7e-88	estExt_fgenesh2_kg.C_200036	0.0255024	2.47157	2.47157	37.7184	104.525	5.54237	1
Locus_2776_1Transcript_1/1_Confidence_1.000_Length_2259	SAH1	0	estExt_gwp_1H.C_190014	0.0255283	2.85491	2.85491	37.6787	1422.87	75.5265	1
Locus_2_4Transcript_91/221_Confidence_1.000_Length_2715	TRK1	0	Chlre2_kg.scaffold_7000146	0.0255316	2.28423	2.28423	37.6736	93521.9	4964.85	1
Locus_8925_1Transcript_1/1_Confidence_1.000_Length_942	?	9e-30	au.g3348_t1	0.0255797	0.368091	-2.71672	37.6	25.6336	1.36349	1
Locus_1350_2Transcript_1/1_Confidence_1.000_Length_1384	MCP1	3e-49	estExt_fgenesh2_pg.C_220063	0.025628	2.04472	2.04472	37.5263	50.7786	2.70629	1
Locus_24573_2Transcript_1/1_Confidence_1.000_Length_678	?	9e-31	au.g4187_t1	0.0256769	4.55611	4.55611	37.452	13.6032	0.726432	1
Locus_33744_2Transcript_1/2_Confidence_0.500_Length_934	?	5e-08	pg.chromosome_12_#_778	0.0257232	43.6299	43.6299	37.3819	157.218	8.41146	1
Locus_1093_4Transcript_1/1_Confidence_1.000_Length_1820	PGK1	0	estExt_gwp_1H.C_480026	0.0259191	2.57325	2.57325	37.0881	4765.08	256.96	1
Locus_4415_6Transcript_1/2_Confidence_1.000_Length_2495	CPN60A	0	estExt_fgenesh1_pm.C_940002	0.0259661	2.46968	2.46968	37.0184	1052.79	56.8792	1
Locus_4515_5Transcript_1/1_Confidence_1.000_Length_623	?	2e-28	estExt_fgenesh1_pg.C_chromosome_100388	0.0259846	2.06391	2.06391	36.9908	87.296	4.71987	1
Locus_8738_5Transcript_1/1_Confidence_1.000_Length_1019	?	4e-23	pasa_Sanger_mRNA11475	0.0260167	3.61061	3.61061	36.9435	19.4701	1.05405	1
Locus_9742_2Transcript_1/1_Confidence_1.000_Length_1560	MSCP1	9e-110	Chlre2_kg.scaffold_26000153	0.026027	2.44762	2.44762	36.9283	171.632	9.29544	1
Locus_10568_6Transcript_5/5_Confidence_0.600_Length_823	ELI3	1e-44	Chlre2_kg.scaffold_23000066	0.0261305	2.27074	2.27074	36.7761	224.782	12.2243	1
Locus_28_4Transcript_3/5_Confidence_0.600_Length_1057	LHCBM9	1e-123	estExt_fgenesh2_kg.C_260046	0.0262167	6.50399	6.50399	36.6503	70728.1	3859.62	1
Locus_20283_1Transcript_1/4_Confidence_0.333_Length_1569	CHLREDRAFT_115244	2e-44	e_gwW.12.94.1	0.026413	2.14364	2.14364	36.3669	162.323	8.92698	1
Locus_7274_6Transcript_1/1_Confidence_1.000_Length_3098	?	0	pasa_Sanger_mRNA7721	0.0264914	2.38806	2.38806	36.2548	405.549	22.3721	1
Locus_2154_1Transcript_1/1_Confidence_1.000_Length_3244	MME1	0	MHS_estExt_GenewiseH_1.C_30046	0.0265047	2.61067	2.61067	36.2358	186.291	10.2821	1
Locus_1472_6Transcript_4/4_Confidence_0.824_Length_2960	?	3e-74	pasa_Sanger_mRNA3071	0.0266607	3.93006	3.93006	36.0152	52.0588	2.89094	1
Locus_2119_5Transcript_1/1_Confidence_1.000_Length_3256	CHLREDRAFT_184945	0	estExt_fgenesh2_kg.C_310072	0.0266907	2.11216	2.11216	35.973	102.488	5.69806	1
Locus_13519_1Transcript_1/3_Confidence_0.600_Length_1262	?	2e-22	au.g8117_t1	0.0267658	2.92117	2.92117	35.8679	46.8338	2.61146	1
Locus_4157_3Transcript_1/2_Confidence_0.800_Length_1590	?	1e-13	pasa_Sanger_mRNA27350	0.0267895	2.23367	2.23367	35.8349	4.24863	0.237123	1
Locus_147_3Transcript_3/4_Confidence_0.600_Length_2426	CHLREDRAFT_150629	0	Chlre2_kg.scaffold_32000182	0.0271029	2.50303	2.50303	35.4034	79.7999	4.50804	1
Locus_973_8Transcript_1/1_Confidence_1.000_Length_1194	AP4E1	5e-91	SAN_e_gwH.12.195.1	0.0271995	3.38015	3.38015	35.2723	77.906	4.41741	1
Locus_452_5Transcript_1/1_Confidence_1.000_Length_3455	DHC8	0	estExt_gwp_1W.C_140128	0.0272695	2.26273	2.26273	35.1779	20.6595	1.17457	1
Locus_14568_8Transcript_1/1_Confidence_1.000_Length_886	?	6e-63	estExt_fgenesh1_pg.C_190009	0.0272713	2.225	2.225	35.1755	13.5128	0.76831	1
Locus_8548_3Transcript_1/1_Confidence_1.000_Length_2307	CHLREDRAFT_147743	5e-112	Chlre2_kg.scaffold_17000115	0.0273844	2.29989	2.29989	35.0241	10.8573	0.61999	1
Locus_4430_2Transcript_1/1_Confidence_1.000_Length_1043	SOUL1	2e-45	Chlre2_kg.scaffold_12000205	0.0276695	2.3203	2.3203	34.6478	389.082	22.4592	1
Locus_21493_1Transcript_1/1_Confidence_1.000_Length_1034	FAP95	3e-22	estExt_fgenesh2_kg.C_20066	0.0278132	2.00321	2.00321	34.4612	2.72078	0.157904	1
Locus_16401_8Transcript_1/1_Confidence_1.000_Length_1219	?	9e-13	estExt_fgenesh1_pg.C_chromosome_60078	0.0278627	4.01012	4.01012	34.3973	59.7105	3.47182	1
Locus_10184_7Transcript_1/2_Confidence_0.889_Length_1690	CHLREDRAFT_149155	1e-61	Chlre2_kg.scaffold_28000103	0.028022	2.21462	2.21462	34.1933	99.6767	5.83018	1
Locus_14988_5Transcript_1/1_Confidence_1.000_Length_937	?	9e-108	au.g11436_t1	0.0280368	3.55861	3.55861	34.1745	21.0692	1.23304	1
Locus_22551_1Transcript_1/1_Confidence_1.000_Length_1302	?	5e-45	au.g12293_t1	0.0280674	2.38496	2.38496	34.1357	19.0198	1.11437	1
Locus_3718_7Transcript_2/2_Confidence_0.750_Length_765	?	1e-22	estExt_fgenesh1_pm.C_chromosome_170388	0.0284253	2.63288	2.63288	33.6872	160.435	9.52501	1
Locus_9589_8Transcript_1/1_Confidence_1.000_Length_648	CYN19-3	9e-83	estExt_fgenesh1_pg.C_20512	0.0285783	2.15125	2.15125	33.4988	129.925	7.75699	1
Locus_9002_3Transcript_1/1_Confidence_1.000_Length_1279	?	4e-77	pasa_Sanger_mRNA27743	0.0287923	2.0268	2.0268	33.2389	3.07732	0.185164	1
Locus_16072_5Transcript_1/1_Confidence_1.000_Length_1212	?	1e-135	pasa_Sanger_mRNA17863	0.0290932	2.03068	2.03068	32.8797	97.8952	5.95476	1
Locus_4743_3Transcript_3/3_Confidence_0.400_Length_1741	PCK1b	0	MHS_estExt_GenewiseH_1.C_240017	0.0291659	15.3311	15.3311	32.794	5.11663	0.312046	1
Locus_1140_2Transcript_1/2_Confidence_0.444_Length_1856	CHLREDRAFT_117106	1e-126	e_gwW.18.243.1	0.0293593	14627.1	14627.1	32.5682	2.13923	0.131369	1
Locus_21547_7Transcript_1/1_Confidence_1.000_Length_1134	FAP159	4e-10	fgenesh1_pg.C_scaffold_1000255	0.0294234	3.23134	3.23134	32.494	35.5805	2.18997	1
Locus_9454_5Transcript_1/1_Confidence_1.000_Length_1634	?	7e-176	pm.chromosome_3_#_216	0.029513	3.28858	3.28858	32.3908	32.7772	2.02386	1
Locus_14317_1Transcript_1/1_Confidence_1.000_Length_2085	POLQ1	5e-87	fgenesh2_pg.C_scaffold_67000063	0.0299136	4.54316	4.54316	31.9372	12.4512	0.779729	1
Locus_9867_7Transcript_1/1_Confidence_1.000_Length_670	PSAO	1e-46	estExt_fgenesh2_pg.C_500079	0.0300558	5.1352	5.1352	31.7791	4324.84	272.182	1
Locus_1662_2Transcript_3/3_Confidence_0.750_Length_3486	?	0	SKA_estExt_gwp_1W.C_80175	0.0301308	2.66362	2.66362	31.6963	10068.7	635.325	1
Locus_12328_10Transcript_1/1_Confidence_1.000_Length_486	?	2e-18	kg.chromosome_12_#_956_#_chlre3.11.41.1.91	0.0301386	0.492726	-2.02953	31.6877	9.49056	0.599005	1
Locus_9148_1Transcript_1/1_Confidence_1.000_Length_851	?	5e-45	au.g6311_t1	0.0301444	2.76491	2.76491	31.6813	37.009	2.33633	1
Locus_3780_6Transcript_1/1_Confidence_1.000_Length_853	TRXf1	3e-27	estExt_gwp_1W.C_510048	0.0303654	6.74965	6.74965	31.4399	144.743	9.20761	1
Locus_16120_2Transcript_1/1_Confidence_1.000_Length_787	CHLREDRAFT_147880	4e-13	Chlre2_kg.scaffold_20000022	0.0303842	2.29113	2.29113	31.4195	42.0227	2.67494	1
Locus_1839_1Transcript_1/1_Confidence_1.000_Length_614	?	4e-56	pasa_Sanger_mRNA17947	0.0305026	2.48145	2.48145	31.2918	28.9547	1.85062	1
Locus_10313_6Transcript_1/1_Confidence_1.000_Length_1764	SGA1a	0	estExt_fgenesh2_pg.C_720023	0.0308452	2.60677	2.60677	30.9278	128.832	8.33115	1
Locus_1540_6Transcript_2/2_Confidence_1.000_Length_2865	?	0	estExt_fgenesh1_pm.C_chromosome_130048	0.03109	2.15088	2.15088	30.6726	1171.86	76.411	1
Locus_61719_9Transcript_1/2_Confidence_0.667_Length_485	?	9e-46	estExt_fgenesh1_pg.C_chromosome_170202	0.0311258	0.109683	-9.11715	30.6356	625.933	40.8632	1
Locus_14519_9Transcript_2/3_Confidence_0.600_Length_562	?	1e-16	pasa_Sanger_mRNA6019	0.0311405	0.447462	-2.23483	30.6204	212.304	13.8668	1
Locus_2051_3Transcript_3/5_Confidence_0.412_Length_3940	?	1e-93	pasa_Sanger_mRNA31706	0.0311905	2.63688	2.63688	30.5689	36.0559	2.35899	1
Locus_11968_3Transcript_1/1_Confidence_1.000_Length_2155	?	2e-49	pasa_Sanger_mRNA14749	0.0312324	2.44527	2.44527	30.526	29.3468	1.92274	1
Locus_3770_8Transcript_1/1_Confidence_1.000_Length_2236	KAS1	0	SKA_estExt_fgenesh2_kg.C_620002	0.0313109	2.99037	2.99037	30.4457	1093.72	71.8475	1
Locus_8013_7Transcript_1/1_Confidence_1.000_Length_1081	?	2e-71	estExt_fgenesh1_pg.C_chromosome_10452	0.0317735	2.35109	2.35109	29.9809	77.7917	5.18942	1
Locus_1619_3Transcript_8/8_Confidence_0.444_Length_4441	TRP2	2e-60	estExt_fgenesh2_pg.C_370009	0.031785	2.70847	2.70847	29.9694	40.0505	2.67276	1
Locus_23223_6Transcript_1/1_Confidence_1.000_Length_839	PSN1	2e-79	OVA_OVA_e_gwW.7.62.1	0.0318637	2.73478	2.73478	29.8918	36.7865	2.46131	1
Locus_72_8Transcript_2/2_Confidence_0.500_Length_1192	?	1e-135	estExt_fgenesh1_pm.C_chromosome_120183	0.0319881	3.18737	3.18737	29.7697	1489.18	100.047	1
Locus_8434_10Transcript_1/1_Confidence_1.000_Length_413	CHLREDRAFT_205791	2e-10	OVA_OVA_estExt_fgenesh2_pg.C_380142	0.0319972	0.293641	-3.40552	29.7609	60.8581	4.0898	1
Locus_3215_6Transcript_2/2_Confidence_0.833_Length_1648	MITC14	4e-148	estExt_fgenesh2_pg.C_280059	0.0322401	3.05952	3.05952	29.5255	581.674	39.4015	1
Locus_389_8Transcript_2/2_Confidence_0.667_Length_324	?	1e-14	au.g9308_t1	0.0324415	2.5069	2.5069	29.333	96.2502	6.56259	1
Locus_8357_8Transcript_1/1_Confidence_1.000_Length_2098	PRPS5	5e-116	estExt_gwp_1H.C_370127	0.0327702	2.01067	2.01067	29.0238	80.0387	5.51538	1
Locus_1136_7Transcript_2/2_Confidence_0.250_Length_1510	CHLREDRAFT_107651	3e-169	e_gwH.64.20.1	0.0330076	2.49348	2.49348	28.8044	44.8228	3.11221	1
Locus_13585_6Transcript_1/1_Confidence_1.000_Length_2505	MOT51	0	fgenesh2_pg.C_scaffold_9000047	0.0330301	2.6619	2.6619	28.7838	28.8555	2.00498	1
Locus_17062_3Transcript_4/4_Confidence_0.500_Length_885	?	2e-49	estExt_fgenesh1_pg.C_chromosome_10653	0.0330432	5.22965	5.22965	28.7718	62.172	4.32173	1
Locus_7946_2Transcript_1/1_Confidence_1.000_Length_3063	MCM3	0	e_gwW.12.15.1	0.0330587	2.53158	2.53158	28.7576	150.606	10.4741	1
Locus_8168_3Transcript_5/5_Confidence_0.643_Length_2776	?	9e-157	OVA_Chlre2_kg.scaffold_14000083	0.033151	2.37167	2.37167	28.6734	17.5261	1.22246	1
Locus_8036_1Transcript_1/1_Confidence_1.000_Length_658	TOM7	4e-14	estExt_fgenesh2_pg.C_100177	0.033187	2.45178	2.45178	28.6408	413.834	28.8982	1
Locus_12013_6Transcript_2/2_Confidence_0.750_Length_2213	?	1e-79	pasa_Sanger_mRNA21414	0.0335215	6.93589	6.93589	28.3401	8.76121	0.61829	1
Locus_9967_3Transcript_1/2_Confidence_0.667_Length_970	?	5e-23	kg.chromosome_17_#_21_#_TC44464	0.0335449	0.466609	-2.14312	28.3193	24.4846	1.72918	1
Locus_646_7Transcript_2/8_Confidence_0.640_Length_1794	LCID	1e-143	MHS_166168	0.0339316	3.12751	3.12751	27.9797	5224.15	373.424	1
Locus_5052_1Transcript_1/1_Confidence_1.000_Length_1000	TRS31	2e-63	Chlre2_kg.scaffold_27000099	0.0340374	2.01561	2.01561	27.8881	129.78	9.30718	1
Locus_10769_2Transcript_1/1_Confidence_1.000_Length_1087	CHLREDRAFT_183454	1e-36	estExt_fgenesh2_kg.C_160022	0.0340396	2.61035	2.61035	27.8862	184.864	13.2584	1
Locus_27023_1Transcript_1/1_Confidence_1.000_Length_691	CLH1	4e-21	RWI_estExt_fgenesh2_pg.C_270066	0.0340847	7.85926	7.85926	27.8474	1035.09	74.3403	1
Locus_24789_8Transcript_1/1_Confidence_1.000_Length_884	CHLREDRAFT_145912	9e-12	Chlre2_kg.scaffold_16000003	0.0341814	10.594	10.594	27.7643	17.4001	1.25341	1
Locus_3329_6Transcript_3/3_Confidence_0.667_Length_1495	CHLREDRAFT_196282	1e-59	FER_estExt_fgenesh2_pg.C_30513	0.0341898	2.35791	2.35791	27.7572	4111.47	296.245	1
Locus_4463_2Transcript_1/2_Confidence_0.667_Length_3223	MCCA	6e-47	estExt_fgenesh2_pg.C_380149	0.0341958	2.0306	2.0306	27.752	6.1574	0.443744	1
Locus_10433_8Transcript_1/1_Confidence_1.000_Length_888	?	8e-34	kg.chromosome_2_#_236_#_XP_001701868.1	0.0342831	2.43398	2.43398	27.6776	49.8086	3.5992	1
Locus_3892_2Transcript_1/2_Confidence_0.667_Length_987	NAB1	1e-42	estExt_gwp_1H.C_30224	0.03435	13.0715	13.0715	27.6208	323.16	23.3998	1
Locus_359_3Transcript_2/2_Confidence_0.750_Length_848	RPL18	2e-103	MAY_Chlre2_kg.scaffold_11000229	0.0343547	2.31318	2.31318	27.6168	261189	18915.2	1
Locus_831_6Transcript_1/6_Confidence_0.300_Length_1767	ASA2	7e-67	estExt_fgenesh2_pg.C_300145	0.0344627	2.38342	2.38342	27.5256	552.614	40.1527	1
Locus_37602_3Transcript_1/1_Confidence_1.000_Length_719	?	4e-40	pasa_Sanger_mRNA7642	0.0344836	3.70764	3.70764	27.5081	33.0397	2.40218	1
Locus_10436_7Transcript_1/1_Confidence_1.000_Length_565	?	2e-37	au.g15665_t1	0.0346066	2.56071	2.56071	27.405	115.618	8.43774	1
Locus_24572_6Transcript_1/1_Confidence_1.000_Length_1558	?	2e-41	pg.chromosome_3_#_5	0.0347679	3.73075	3.73075	27.271	8.71445	0.639099	1
Locus_13830_6Transcript_1/1_Confidence_1.000_Length_528	CHLREDRAFT_103798	6e-39	e_gwH.23.125.1	0.0351628	4.04728	4.04728	26.9481	65.874	4.88895	1
Locus_4277_6Transcript_1/1_Confidence_1.000_Length_3809	PUL1	0	fgenesh1_pg.C_scaffold_33000008	0.0354502	2.64202	2.64202	26.7176	158.985	11.9011	1
Locus_19120_6Transcript_2/3_Confidence_0.333_Length_1238	CHLREDRAFT_205664	2e-23	OVA_fgenesh2_pg.C_scaffold_29000153	0.0354531	2.58711	2.58711	26.7153	3.45308	0.258509	1
Locus_3277_10Transcript_1/1_Confidence_1.000_Length_662	PSAI	9e-15	Chlre2_kg.scaffold_9000287	0.0354992	3.3907	3.3907	26.6787	8103.38	607.48	1
Locus_111_4Transcript_1/1_Confidence_1.000_Length_1498	GAP3	0	estExt_gwp_1H.C_10155	0.0355818	2.56674	2.56674	26.6133	138759	10427.8	1
Locus_2509_3Transcript_3/4_Confidence_0.154_Length_2037	?	5e-33	pm.chromosome_1_#_699	0.0356664	2.08718	2.08718	26.5467	38.0324	2.86533	1
Locus_5756_7Transcript_1/1_Confidence_1.000_Length_1012	PRX1	1e-109	Chlre2_kg.scaffold_3000336	0.0356941	2.52209	2.52209	26.5249	11974.8	902.912	1
Locus_4341_3Transcript_1/1_Confidence_1.000_Length_1858	ICL1	0	estExt_fgenesh2_pg.C_260094	0.0357134	6.76402	6.76402	26.5098	32.4045	2.44473	1
Locus_9008_2Transcript_1/1_Confidence_1.000_Length_1211	CHLREDRAFT_166073	4e-92	fgenesh2_pg.C_scaffold_8000350	0.0360661	2.5009	2.5009	26.2361	57.3023	4.36821	1
Locus_9179_8Transcript_1/2_Confidence_0.600_Length_311	?	3e-08	pasa_Sanger_mRNA19534	0.0360717	2.37576	2.37576	26.2318	168.372	12.8372	1
Locus_3927_1Transcript_1/1_Confidence_1.000_Length_2462	AGS1	0	estExt_GenewiseH_1.C_300124	0.0361506	2.05291	2.05291	26.1713	586.972	44.8562	1
Locus_3336_5Transcript_1/1_Confidence_1.000_Length_2693	OMT1	0	estExt_fgenesh2_kg.C_540020	0.0361678	2.34914	2.34914	26.1581	2083.44	159.296	1
Locus_1273_6Transcript_4/5_Confidence_0.231_Length_3231	CHLREDRAFT_152568	8e-120	Chlre2_kg.scaffold_46000101	0.0361868	2.28913	2.28913	26.1436	47.6602	3.64603	1
Locus_36616_9Transcript_1/1_Confidence_1.000_Length_300	PETN	2e-15	fgenesh2_pg.C_scaffold_39000105	0.0366889	2.49531	2.49531	25.7656	662.36	51.4144	1
Locus_11412_2Transcript_1/1_Confidence_1.000_Length_754	CGL3	3e-31	estExt_fgenesh2_kg.C_60023	0.0367858	2.99192	2.99192	25.6938	73.8125	5.74555	1
Locus_24494_10Transcript_1/1_Confidence_1.000_Length_547	?	2e-21	pasa_Sanger_mRNA25689	0.0368344	0.161489	-6.19239	25.6579	19.2407	1.49979	1
Locus_10279_9Transcript_1/1_Confidence_1.000_Length_257	CHLREDRAFT_190396	6e-18	estExt_fgenesh2_pg.C_180230	0.0369369	0.397485	-2.51582	25.5826	103.503	8.09168	1
Locus_8729_2Transcript_1/1_Confidence_1.000_Length_483	?	1e-23	kg.chromosome_17_#_1219_#_chlre3.68.3.1.1	0.0370516	2.02364	2.02364	25.4989	28.9092	2.26749	1
Locus_10110_9Transcript_1/2_Confidence_0.800_Length_983	CHLREDRAFT_169965	7e-18	fgenesh2_pg.C_scaffold_12000024	0.0370766	2.53514	2.53514	25.4807	1853.16	145.456	1
Locus_3217_6Transcript_3/3_Confidence_0.600_Length_1300	?	6e-110	estExt_fgenesh1_pm.C_chromosome_120790	0.0371485	2.10806	2.10806	25.4284	6.25143	0.491688	1
Locus_6131_6Transcript_2/2_Confidence_0.667_Length_1408	TRS85	1e-89	SAN_Chlre2_kg.scaffold_1000252	0.0372546	2.35975	2.35975	25.3518	19.8571	1.56652	1
Locus_14456_8Transcript_1/1_Confidence_1.000_Length_822	CHLREDRAFT_114154	8e-61	e_gwW.9.212.1	0.0374769	3.65616	3.65616	25.1927	33.8946	2.69083	1
Locus_919_5Transcript_2/2_Confidence_0.889_Length_6044	CHC1	0	SAN_162480	0.0375219	2.04255	2.04255	25.1606	804.468	63.9465	1
Locus_5466_1Transcript_1/1_Confidence_1.000_Length_762	CHLREDRAFT_148573	1e-32	Chlre2_kg.scaffold_21000186	0.0375314	2.05807	2.05807	25.1539	10.9588	0.871341	1
Locus_14132_7Transcript_1/2_Confidence_0.667_Length_620	FAP108	3e-28	estExt_fgenesh2_pg.C_120272	0.0377533	6.07383	6.07383	24.9973	90.5502	7.24478	1
Locus_1504_7Transcript_1/3_Confidence_0.727_Length_1210	LHCB5	4e-142	estExt_fgenesh2_kg.C_280035	0.0378121	4.9114	4.9114	24.9562	17740.5	1421.73	1
Locus_9030_3Transcript_1/1_Confidence_1.000_Length_1530	RFC5	0	fgenesh1_pm.C_scaffold_31000006	0.0379135	3.18041	3.18041	24.8855	25.1038	2.01754	1
Locus_4829_3Transcript_3/6_Confidence_0.353_Length_1065	?	6e-64	estExt_fgenesh1_pg.C_chromosome_70011	0.037938	6.03451	6.03451	24.8685	32.7156	2.63109	1
Locus_8754_3Transcript_1/1_Confidence_1.000_Length_992	RBL4	3e-55	OVA_estExt_fgenesh2_pg.C_670050	0.0379391	3.34133	3.34133	24.8677	24.6352	1.9813	1
Locus_7162_2Transcript_1/2_Confidence_0.667_Length_825	?	4e-46	pasa_Sanger_mRNA6909	0.038037	2.15607	2.15607	24.7999	8.73791	0.704674	1
Locus_950_2Transcript_1/1_Confidence_1.000_Length_2198	CYP768A1	4e-37	DNE_Chlre2_kg.scaffold_23000190	0.0380832	2.69175	2.69175	24.768	437.251	35.3078	1
Locus_35258_1Transcript_1/1_Confidence_1.000_Length_342	CHLREDRAFT_99197	2e-23	e_gwH.2.287.1	0.0381524	2.71924	2.71924	24.7204	39.6377	3.20688	1
Locus_20132_5Transcript_1/1_Confidence_1.000_Length_741	PGM2	1e-45	fgenesh1_pg.C_scaffold_4000298	0.0381527	2.71918	2.71918	24.7202	8.44356	0.683131	1
Locus_10458_10Transcript_3/3_Confidence_0.600_Length_2234	HXT1	3e-135	MHS_fgenesh1_pg.C_scaffold_19000179	0.0385032	2.51758	2.51758	24.4817	1110.05	90.6842	1
Locus_3432_3Transcript_4/6_Confidence_0.308_Length_2570	CPLD10	4e-175	SKA_e_gwW.2.317.1	0.0386117	2.99997	2.99997	24.4088	31.2669	2.56195	1
Locus_8500_3Transcript_1/1_Confidence_1.000_Length_769	?	4e-25	au.g6609_t1	0.0386207	4.49324	4.49324	24.4027	10.2038	0.836287	1
Locus_7630_7Transcript_2/2_Confidence_0.750_Length_610	CHLREDRAFT_143946	5e-15	Chlre2_kg.scaffold_9000177	0.0386806	2.85216	2.85216	24.3626	18.233	1.4968	1
Locus_2405_10Transcript_1/2_Confidence_0.917_Length_1950	ALSL1	0	estExt_gwp_1W.C_250115	0.0388434	2.00174	2.00174	24.2543	300.771	24.8015	1
Locus_1150_6Transcript_1/1_Confidence_1.000_Length_4066	ATF1	0	e_gwW.21.159.1	0.0391173	2.28601	2.28601	24.0741	1102.45	91.5883	1
Locus_395_5Transcript_1/1_Confidence_1.000_Length_1948	GSA	0	estExt_gwp_1W.C_340068	0.0392384	2.6188	2.6188	23.9953	3005.47	250.506	1
Locus_829_6Transcript_8/9_Confidence_0.174_Length_1656	?	3e-08	au.g6836_t1	0.0394407	2.7795	2.7795	23.8646	1719.48	144.103	1
Locus_2231_8Transcript_1/1_Confidence_1.000_Length_1126	NIK1	3e-61	fgenesh2_pg.C_scaffold_17000088	0.0394787	3.51401	3.51401	23.8402	42.8931	3.59839	1
Locus_1691_10Transcript_5/10_Confidence_0.387_Length_1725	?	2e-145	estExt_fgenesh2_kg.C_90046	0.0396128	2.10557	2.10557	23.7545	5911.37	497.706	1
Locus_21744_6Transcript_1/1_Confidence_1.000_Length_544	?	2e-32	au.g14965_t1	0.0397168	2.56596	2.56596	23.6884	47.0974	3.97641	1
Locus_12546_6Transcript_1/1_Confidence_1.000_Length_1071	?	4e-44	Chlre2_kg.scaffold_27000112	0.0398014	2.52337	2.52337	23.6349	56.1029	4.74746	1
Locus_19060_6Transcript_1/1_Confidence_1.000_Length_764	CYG15	9e-13	Chlre2_kg.scaffold_6000281	0.0399007	65708.8	65708.8	23.5724	43.1751	3.66319	1
Locus_3345_10Transcript_5/6_Confidence_0.421_Length_1011	?	4e-28	estExt_fgenesh1_pg.C_chromosome_20200	0.0399575	2.83131	2.83131	23.5368	1761.24	149.658	1
Locus_6323_7Transcript_1/1_Confidence_1.000_Length_815	CHLREDRAFT_181880	5e-32	estExt_fgenesh2_kg.C_80044	0.0401418	2.37346	2.37346	23.4219	537.324	45.8822	1
Locus_23975_1Transcript_1/1_Confidence_1.000_Length_1011	PLAP8	2e-82	OVA_estExt_frozen_GeneCatalog.C_430017	0.0402688	2.17967	2.17967	23.3434	40.2638	3.44969	1
Locus_3493_5Transcript_1/1_Confidence_1.000_Length_5735	DHC11	0	e_gwW.20.2.1	0.0403427	2.02022	2.02022	23.2979	33.8954	2.90974	1
Locus_301_1Transcript_1/1_Confidence_1.000_Length_3570	CHLREDRAFT_77047	0	estExt_GenewiseW_1.C_60010	0.0403475	2.10009	2.10009	23.2949	261.331	22.4368	1
Locus_8728_9Transcript_2/2_Confidence_0.667_Length_635	PSBW	5e-28	Chlre2_kg.scaffold_70a000019	0.040456	2.49414	2.49414	23.2285	3466.41	298.461	1
Locus_12374_5Transcript_1/1_Confidence_1.000_Length_1401	?	5e-113	au.g5521_t1	0.0405801	2.80138	2.80138	23.153	94.5608	8.16835	1
Locus_1314_4Transcript_1/1_Confidence_1.000_Length_1332	?	1e-145	estExt_fgenesh2_kg.C_400018	0.0406585	2.40648	2.40648	23.1055	10779	933.022	1
Locus_35646_10Transcript_1/1_Confidence_1.000_Length_532	PRPL19	4e-44	estExt_fgenesh2_pg.C_180193	0.0407772	2.29846	2.29846	23.0339	194.406	16.88	1
Locus_18449_3Transcript_1/1_Confidence_1.000_Length_1298	MIND1	4e-148	estExt_fgenesh2_kg.C_310047	0.0408978	6.13212	6.13212	22.9616	44.1758	3.84779	1
Locus_22996_1Transcript_1/1_Confidence_1.000_Length_1202	CNK2	3e-168	estExt_fgenesh2_pg.C_870031	0.0409135	165.198	165.198	22.9523	7.69384	0.670421	1
Locus_18449_6Transcript_1/1_Confidence_1.000_Length_1362	CHLREDRAFT_108536	6e-164	e_gwH.84.15.1	0.0409584	2.17951	2.17951	22.9255	9.27017	0.808722	1
Locus_1765_7Transcript_1/1_Confidence_1.000_Length_802	?	8e-48	estExt_fgenesh1_pg.C_chromosome_70150	0.0413842	2.08658	2.08658	22.6744	771.387	68.0403	1
Locus_2813_7Transcript_1/1_Confidence_1.000_Length_1464	PDI4	8e-159	estExt_fgenesh2_kg.C_100121	0.0415358	2.69612	2.69612	22.5862	325.722	28.8426	1
Locus_1459_7Transcript_2/2_Confidence_0.667_Length_1021	?	1e-73	estExt_fgenesh2_pg.C_510047	0.0420527	3.13682	3.13682	22.2904	239.439	21.4836	1
Locus_12536_5Transcript_2/2_Confidence_0.684_Length_529	CHLREDRAFT_93919	1e-10	fgenesh1_est.C_scaffold_2000044	0.0420581	7.276	7.276	22.2874	42.4689	3.81103	1
Locus_6182_4Transcript_1/1_Confidence_1.000_Length_392	FKB12	2e-41	estExt_GenewiseW_1.C_20253	0.0421604	2.127	2.127	22.2297	765.521	68.8737	1
Locus_5415_2Transcript_1/1_Confidence_1.000_Length_1566	?	1e-100	pasa_Sanger_mRNA11673	0.0421961	2.27997	2.27997	22.2097	10.3507	0.932087	1
Locus_7510_7Transcript_2/2_Confidence_1.000_Length_3076	PRP19	0	LOH_fgenesh2_pg.C_scaffold_7000012	0.0422198	2.37252	2.37252	22.1964	82.3477	7.41993	1
Locus_15615_7Transcript_1/1_Confidence_1.000_Length_802	?	1e-73	estExt_fgenesh1_pm.C_chromosome_10551	0.042361	2.8941	2.8941	22.1174	18.7783	1.69805	1
Locus_308_1Transcript_1/1_Confidence_1.000_Length_2598	CHLREDRAFT_205628	2e-95	SKA_estExt_fgenesh2_pg.C_220006	0.0423776	2.71012	2.71012	22.1082	481.356	43.5455	1
Locus_12723_8Transcript_1/1_Confidence_1.000_Length_545	?	1e-08	pasa_Sanger_mRNA15382	0.0424118	6.1597	6.1597	22.0892	27.0442	2.44864	1
Locus_12107_7Transcript_1/1_Confidence_1.000_Length_1195	CYN51	1e-102	estExt_fgenesh2_kg.C_30086	0.0424618	5.26188	5.26188	22.0614	91.9428	8.33516	1
Locus_979_6Transcript_1/1_Confidence_1.000_Length_511	CHLREDRAFT_164196	3e-37	fgenesh2_kg.C_scaffold_35000029	0.0424647	2.73673	2.73673	22.0598	40.5952	3.68047	1
Locus_1636_8Transcript_1/1_Confidence_1.000_Length_2774	CAS1	0	BTM_e_gwW.1.10.1	0.0424894	2.27649	2.27649	22.0461	299.321	27.1541	1
Locus_2688_8Transcript_1/1_Confidence_1.000_Length_2163	CHLREDRAFT_136810	0	estExt_gwp_1W.C_10724	0.042667	13.896	13.896	21.9482	1880.28	171.338	1
Locus_13018_2Transcript_1/1_Confidence_1.000_Length_1543	?	4e-135	pasa_Sanger_mRNA13654	0.0427368	3.79175	3.79175	21.9099	74.3968	6.79115	1
Locus_1_6Transcript_570/2655_Confidence_1.000_Length_1156	?	3e-102	Chlre2_kg.scaffold_1000431	0.0428693	3.05886	3.05886	21.8376	67.5363	6.18531	1
Locus_1038_6Transcript_1/1_Confidence_1.000_Length_2442	PDS1	0	estExt_GenewiseW_1.C_110298	0.0429304	2.84912	2.84912	21.8045	799.524	73.3357	1
Locus_17808_5Transcript_1/1_Confidence_1.000_Length_1364	CYN28	2e-88	estExt_fgenesh1_pg.C_870024	0.0430451	3.50085	3.50085	21.7424	56.458	5.19335	1
Locus_3030_6Transcript_3/3_Confidence_0.769_Length_3311	FAP44	2e-154	Chlre2_kg.scaffold_25000187	0.0432801	2.28229	2.28229	21.6164	10.5981	0.980558	1
Locus_30746_7Transcript_1/1_Confidence_1.000_Length_475	?	2e-48	pasa_Sanger_mRNA25480	0.043436	3.56759	3.56759	21.5335	22.133	2.05568	1
Locus_11633_2Transcript_1/1_Confidence_1.000_Length_786	CHLREDRAFT_177645	1e-40	fgenesh2_pg.C_scaffold_43000099	0.0435756	5.74817	5.74817	21.4598	23.9904	2.23585	1
Locus_674_1Transcript_9/11_Confidence_0.286_Length_2708	?	5e-91	Chlre2_kg.scaffold_24000216	0.043578	2.14287	2.14287	21.4585	137.382	12.8044	1
Locus_4345_3Transcript_4/6_Confidence_0.267_Length_1871	MOT46	2e-158	estExt_fgenesh2_pg.C_920001	0.0437204	2.08989	2.08989	21.3838	36.2155	3.38719	1
Locus_3086_8Transcript_1/3_Confidence_0.600_Length_1140	PUF2	2e-116	e_gwW.90.16.1	0.0438029	2.77465	2.77465	21.3407	60.9878	5.71562	1
Locus_10746_3Transcript_1/1_Confidence_1.000_Length_1210	?	6e-106	au.g3132_t1	0.0438412	2.30088	2.30088	21.3208	8.17071	0.766454	1
Locus_26894_7Transcript_1/2_Confidence_0.667_Length_810	CHLREDRAFT_148418	1e-33	Chlre2_kg.scaffold_21000031	0.0438426	2.4027	2.4027	21.3201	44.9952	4.22093	1
Locus_2095_4Transcript_1/1_Confidence_1.000_Length_491	?	4e-08	pasa_Sanger_mRNA14912	0.0438448	2.65294	2.65294	21.319	29.2309	2.74224	1
Locus_26912_5Transcript_1/1_Confidence_1.000_Length_719	CPLD47	1e-31	fgenesh2_pg.C_scaffold_10000307	0.0439775	5.38794	5.38794	21.2502	79.3643	7.46953	1
Locus_1276_9Transcript_1/1_Confidence_1.000_Length_1954	STA2	0	fgenesh1_pm.C_scaffold_32000005	0.0441257	2.2099	2.2099	21.1738	62695.9	5922.02	1
Locus_13173_7Transcript_1/1_Confidence_1.000_Length_636	CHLREDRAFT_159711	4e-62	acegs_kg.scaffold_51000016	0.0444158	2.07413	2.07413	21.0258	128.795	12.2512	1
Locus_12123_2Transcript_1/1_Confidence_1.000_Length_1144	CHLREDRAFT_144563	9e-78	Chlre2_kg.scaffold_11000108	0.0445107	2.34992	2.34992	20.9779	11.015	1.05015	1
Locus_3575_8Transcript_1/2_Confidence_0.857_Length_974	CHLREDRAFT_119900	6e-22	e_gwW.32.150.1	0.0445182	2.10625	2.10625	20.9741	238.709	22.7622	1
Locus_96_6Transcript_1/1_Confidence_1.000_Length_2885	FTSH1	0	estExt_GenewiseH_1.C_110008	0.0447149	2.26103	2.26103	20.8754	1530.1	146.594	1
Locus_4258_6Transcript_3/3_Confidence_0.750_Length_2140	LCYE	0	estExt_fgenesh2_pg.C_30179	0.0448944	2.28219	2.28219	20.786	57.6277	5.54486	1
Locus_5459_8Transcript_1/1_Confidence_1.000_Length_1374	CHLREDRAFT_100535	3e-70	e_gwH.13.101.1	0.0449923	2.66941	2.66941	20.7375	112.839	10.8825	1
Locus_10952_1Transcript_1/2_Confidence_0.667_Length_996	?	8e-46	au.g13392_t1	0.0451274	18.3537	18.3537	20.671	22.9114	2.21676	1
Locus_11891_2Transcript_1/1_Confidence_1.000_Length_2118	SPP1B	1e-52	Chlre2_kg.scaffold_3000147	0.0451471	2.15908	2.15908	20.6614	35.4266	3.42926	1
Locus_8026_3Transcript_2/6_Confidence_0.643_Length_4005	?	5e-30	pasa_Sanger_mRNA9023	0.0453654	2.95398	2.95398	20.5548	32.2733	3.14022	1
Locus_4466_2Transcript_1/1_Confidence_1.000_Length_1078	?	8e-22	pg.chromosome_6_#_552	0.0455099	2.27493	2.27493	20.4849	25.4441	2.48418	1
Locus_15938_8Transcript_1/1_Confidence_1.000_Length_870	?	9e-70	au.g8410_t1	0.0455659	2.2222	2.2222	20.4579	133.265	13.0283	1
Locus_32054_7Transcript_1/1_Confidence_1.000_Length_439	CHLREDRAFT_170531	3e-28	fgenesh2_pg.C_scaffold_13000282	0.0456073	3.94089	3.94089	20.438	42.9066	4.1987	1
Locus_9955_7Transcript_1/1_Confidence_1.000_Length_1384	?	1e-21	kg.chromosome_3_#_980_#_XP_001702960.1	0.0456459	2.13037	2.13037	20.4194	147.632	14.46	1
Locus_8662_2Transcript_1/1_Confidence_1.000_Length_1047	CPLD15	1e-114	Chlre2_kg.scaffold_1000266	0.0457685	3.05197	3.05197	20.3608	8.9574	0.879867	1
Locus_411_1Transcript_5/7_Confidence_0.136_Length_2557	SQD2	3e-20	e_gwW.1.590.1	0.0457941	3.00032	3.00032	20.3486	481.669	47.3418	1
Locus_20435_1Transcript_1/1_Confidence_1.000_Length_865	SEC23B	7e-21	estExt_fgenesh2_pg.C_40049	0.0458971	0.390194	-2.56283	20.2996	7.14015	0.703477	1
Locus_3511_8Transcript_1/1_Confidence_1.000_Length_1237	ALB3.1	8e-136	estExt_fgenesh2_pg.C_30493	0.0460091	2.60776	2.60776	20.2466	47.1699	4.65953	1
Locus_3620_3Transcript_1/1_Confidence_1.000_Length_1710	CHLREDRAFT_145565	5e-38	Chlre2_kg.scaffold_14000198	0.0463201	2.48046	2.48046	20.1007	10.5815	1.05285	1
Locus_42584_9Transcript_1/1_Confidence_1.000_Length_262	HON1	9e-22	fgenesh2_pg.C_scaffold_2000107	0.0464145	2.4272	2.4272	20.0569	418.87	41.7683	1
Locus_1553_6Transcript_1/1_Confidence_1.000_Length_1600	?	9e-175	pg.chromosome_3_#_639	0.0464181	2.68747	2.68747	20.0552	47.5272	4.73964	1
Locus_9640_7Transcript_1/1_Confidence_1.000_Length_2134	?	3e-52	pg.chromosome_17_#_296	0.0468909	2.97609	2.97609	19.8381	70.2043	7.07773	1
Locus_1529_3Transcript_5/5_Confidence_0.643_Length_2538	CHLREDRAFT_148683	8e-125	Chlre2_kg.scaffold_24000082	0.0469711	2.23527	2.23527	19.8017	26.4399	2.67046	1
Locus_37063_10Transcript_1/1_Confidence_1.000_Length_796	?	2e-130	pasa_Sanger_mRNA12389	0.0470197	2.38714	2.38714	19.7797	455.645	46.072	1
Locus_3846_3Transcript_1/2_Confidence_0.875_Length_1303	ETFA	2e-81	estExt_fgenesh2_pg.C_140277	0.0471283	2.92117	2.92117	19.7307	8.26161	0.837436	1
Locus_1655_1Transcript_1/1_Confidence_1.000_Length_1358	RSEP3	4e-58	Chlre2_kg.scaffold_5000049	0.0471759	2.43616	2.43616	19.7093	32.7198	3.32023	1
Locus_12918_1Transcript_1/2_Confidence_0.667_Length_1034	?	6e-31	pasa_Sanger_mRNA2127	0.0472521	3.76849	3.76849	19.6752	36.1465	3.67433	1
Locus_17932_8Transcript_3/3_Confidence_0.600_Length_683	CHLREDRAFT_21823	5e-14	fgenesh1_pg.C_scaffold_80000050	0.0473478	5.65476	5.65476	19.6324	92.2674	9.39949	1
Locus_23514_10Transcript_1/1_Confidence_1.000_Length_1374	TEF2	8e-83	estExt_fgenesh2_pg.C_780055	0.0475175	4.12705	4.12705	19.557	8113.14	829.69	1
Locus_2774_3Transcript_5/10_Confidence_0.375_Length_1947	?	4e-145	pasa_Sanger_mRNA14409	0.047633	2.38185	2.38185	19.506	128.039	13.1282	1
Locus_8340_2Transcript_1/1_Confidence_1.000_Length_1215	?	1e-109	pasa_Sanger_mRNA19327	0.0477447	2.33041	2.33041	19.457	31.967	3.28592	1
Locus_4075_1Transcript_1/1_Confidence_1.000_Length_2770	SSS4	0	estExt_fgenesh2_kg.C_670012	0.0479489	3.60536	3.60536	19.3678	87.9773	9.08489	1
Locus_4753_10Transcript_1/1_Confidence_1.000_Length_1116	?	1e-89	estExt_fgenesh1_pm.C_chromosome_160263	0.0483963	2.08391	2.08391	19.1751	1355.86	141.419	1
Locus_947_5Transcript_9/11_Confidence_0.156_Length_881	?	2e-30	au.g8441_t1	0.0485883	3.74277	3.74277	19.0935	70.2823	7.3619	1
Locus_1312_6Transcript_1/1_Confidence_1.000_Length_1123	PLAP9	1e-40	Chlre2_kg.scaffold_75000022	0.0486481	2.37625	2.37625	19.0682	25.7351	2.69927	1
Locus_28868_5Transcript_1/1_Confidence_1.000_Length_939	CHLREDRAFT_167697	8e-49	fgenesh2_pg.C_scaffold_6000142	0.0487207	2.39095	2.39095	19.0376	10.914	1.14657	1
Locus_4032_5Transcript_1/2_Confidence_0.667_Length_958	?	5e-19	Chlre2_kg.scaffold_12000146	0.0489001	4.10741	4.10741	18.9624	230.312	24.2914	1
Locus_3230_2Transcript_2/2_Confidence_0.556_Length_1009	CHLREDRAFT_182705	1e-86	estExt_fgenesh2_kg.C_20063	0.0490023	2.4402	2.4402	18.9198	628.685	66.4581	1
Locus_17600_8Transcript_1/4_Confidence_0.667_Length_704	CHLREDRAFT_156547	1e-24	acegs_kg.scaffold_11000069	0.0490981	3.38632	3.38632	18.88	54.32	5.75425	1
Locus_1502_4Transcript_1/1_Confidence_1.000_Length_298	QCR10	8e-07	estExt_fgenesh2_kg.C_300010	0.0492456	0.204859	-4.8814	18.819	161.559	17.1698	1
Locus_3349_6Transcript_1/1_Confidence_1.000_Length_2165	?	9e-61	pasa_Sanger_mRNA30246	0.0493112	2.2097	2.2097	18.792	87.6636	9.32989	1
Locus_5889_5Transcript_1/1_Confidence_1.000_Length_2352	PYK5	5e-173	e_gwW.24.24.1	0.0493927	2.08004	2.08004	18.7586	2.5016	0.266716	1
Locus_3184_3Transcript_1/1_Confidence_1.000_Length_714	?	2e-15	au.g15339_t1	0.0494051	19913	19913	18.7535	3.96496	0.42285	1
Locus_4315_1Transcript_3/6_Confidence_0.273_Length_2467	?	9e-176	au.g6801_t1	0.0495689	2.32608	2.32608	18.6866	200.315	21.4394	1
Locus_5391_1Transcript_1/4_Confidence_0.375_Length_1844	?	3e-10	pasa_Sanger_mRNA19013	0.0496012	0.263671	-3.79261	18.6735	29.3266	3.14098	1
Locus_1125_7Transcript_1/1_Confidence_1.000_Length_448	?	1e-11	pasa_Sanger_mRNA31192	0.0497163	5.36116	5.36116	18.6269	49.4015	5.30433	1
Locus_1885_2Transcript_1/1_Confidence_1.000_Length_1425	CHLREDRAFT_149206	2e-30	Chlre2_kg.scaffold_28000154	0.0498649	3.21943	3.21943	18.567	64.0829	6.90289	1
Locus_28537_3Transcript_1/1_Confidence_1.000_Length_351	TEF27	8e-15	fgenesh2_pg.C_scaffold_36000056	0.0499697	2.33056	2.33056	18.5249	81.674	8.81773	1
Locus_20987_3Transcript_3/3_Confidence_0.600_Length_1049	RBL10	2e-41	OVA_Chlre2_kg.scaffold_6000072	0.0500734	2.09967	2.09967	18.4835	5.46606	0.591451	1
Locus_12132_5Transcript_1/1_Confidence_1.000_Length_3772	CYP745A1	0	DNE_Chlre2_kg.scaffold_74000010	0.0509096	2.23663	2.23663	18.1557	101.074	11.1341	1
Locus_5186_5Transcript_1/1_Confidence_1.000_Length_1416	CYG11	2e-34	e_gwH.6.39.1	0.0509594	2.40657	2.40657	18.1365	22.0724	2.43402	1
Locus_84_2Transcript_1/1_Confidence_1.000_Length_1054	?	7e-57	kg.chromosome_2_#_320_#_chlre3.7.66.2.11	0.0509967	2.97007	2.97007	18.1222	6.0519	0.667899	1
Locus_3053_2Transcript_1/1_Confidence_1.000_Length_2545	GUA1	0	estExt_gwp_1H.C_70149	0.0510057	2.61399	2.61399	18.1187	4966.1	548.173	1
Locus_2017_9Transcript_1/1_Confidence_1.000_Length_1200	LHCA1	1e-63	estExt_fgenesh2_kg.C_260038	0.0511543	9.02937	9.02937	18.0618	47249.2	5231.94	1
Locus_992_4Transcript_1/1_Confidence_1.000_Length_1249	CHLREDRAFT_112806	4e-151	e_gwW.3.111.1	0.0514795	2.2938	2.2938	17.9384	482.387	53.7825	1
Locus_37_4Transcript_1/1_Confidence_1.000_Length_664	PSAG	2e-28	fgenesh2_kg.C_scaffold_87000009	0.0514813	21.6462	21.6462	17.9377	8110.66	904.312	1
Locus_6304_1Transcript_2/2_Confidence_0.750_Length_659	CHLREDRAFT_192175	1e-39	estExt_fgenesh2_pg.C_300181	0.0514925	2.15647	2.15647	17.9335	346.122	38.6006	1
Locus_12590_10Transcript_1/2_Confidence_0.667_Length_1153	?	2e-51	SKA_fgenesh2_kg.C_scaffold_74000005	0.0515336	3.26286	3.26286	17.9181	550.437	61.4394	1
Locus_4791_7Transcript_1/1_Confidence_1.000_Length_1716	?	1e-104	estExt_fgenesh1_pm.C_chromosome_20164	0.0515888	2.0444	2.0444	17.8973	132.111	14.7632	1
Locus_477_4Transcript_1/1_Confidence_1.000_Length_1065	PSAL	1e-90	SKA_Chlre2_kg.scaffold_11000249	0.051591	2.05227	2.05227	17.8965	2880.76	321.936	1
Locus_16184_2Transcript_1/1_Confidence_1.000_Length_1447	CHLREDRAFT_147887	1e-22	Chlre2_kg.scaffold_20000029	0.0517546	2.89783	2.89783	17.8352	2.69865	0.30262	1
Locus_4657_10Transcript_1/1_Confidence_1.000_Length_541	PRPL35	1e-29	estExt_fgenesh2_pg.C_630021	0.0517952	2.21536	2.21536	17.8201	882.937	99.0945	1
Locus_2122_6Transcript_1/1_Confidence_1.000_Length_997	?	2e-79	au.g5112_t1	0.0519397	7.37218	7.37218	17.7664	115.427	12.9938	1
Locus_9571_10Transcript_1/1_Confidence_1.000_Length_461	?	5e-13	pasa_Sanger_mRNA14104	0.0521433	0.283561	-3.52658	17.6913	31.9378	3.61057	1
Locus_171_4Transcript_1/1_Confidence_1.000_Length_1146	PSBO	6e-131	estExt_gwp_1H.C_230040	0.0523141	2.8233	2.8233	17.6287	140899	15985.1	1
Locus_11_3Transcript_5254/11887_Confidence_1.000_Length_1243	SRP43	2e-71	fgenesh1_pg.C_scaffold_94000029	0.0524596	2.8707	2.8707	17.5758	114.789	13.0622	1
Locus_8867_5Transcript_1/1_Confidence_1.000_Length_915	LCA1	2e-86	estExt_fgenesh2_pg.C_50234	0.052768	2.49869	2.49869	17.4644	60.1468	6.88792	1
Locus_8390_7Transcript_1/1_Confidence_1.000_Length_1177	?	2e-60	estExt_fgenesh2_kg.C_110121	0.0529071	2.60071	2.60071	17.4147	665.779	76.4619	1
Locus_13812_7Transcript_1/1_Confidence_1.000_Length_1118	DLA2	4e-114	MHS_53765321	0.0532882	2.41839	2.41839	17.2796	66.9405	7.74794	1
Locus_5509_6Transcript_1/1_Confidence_1.000_Length_1680	UPTG1	0	estExt_fgenesh2_pg.C_20070	0.0536101	2.35198	2.35198	17.167	133.849	15.5938	1
Locus_19270_8Transcript_1/1_Confidence_1.000_Length_725	?	2e-75	au.g5_t1	0.0536376	5.95606	5.95606	17.1574	56.3959	6.57394	1
Locus_117_6Transcript_1/2_Confidence_0.667_Length_1711	RMT1	7e-155	estExt_fgenesh2_pg.C_370112	0.053774	2.81324	2.81324	17.1102	42.3575	4.95115	1
Locus_1863_9Transcript_1/1_Confidence_1.000_Length_1202	LHCA7	3e-77	estExt_fgenesh2_kg.C_140100	0.0539087	3.54957	3.54957	17.0637	29546.9	3463.12	1
Locus_11851_5Transcript_1/1_Confidence_1.000_Length_913	?	2e-09	au.g3469_t2	0.0543475	2.27844	2.27844	16.9141	4.33171	0.512201	1
Locus_1753_7Transcript_1/6_Confidence_0.235_Length_2860	ANK17	6e-125	estExt_fgenesh1_pg.C_430081	0.054422	4.08419	4.08419	16.8889	579.303	68.6016	1
Locus_1849_3Transcript_2/2_Confidence_0.800_Length_847	?	5e-22	pasa_Sanger_mRNA2998	0.0546078	2.33466	2.33466	16.8264	62.313	7.40657	1
Locus_3303_2Transcript_1/2_Confidence_1.000_Length_3115	SSS1	0	MHS_e_gwH.40.7.1	0.0546529	2.1285	2.1285	16.8113	1069.05	127.182	1
Locus_495_6Transcript_1/1_Confidence_1.000_Length_1750	ALAD	0	estExt_fgenesh2_pg.C_70362	0.0549615	3.85305	3.85305	16.7087	1229.21	147.134	1
Locus_2449_2Transcript_1/1_Confidence_1.000_Length_2257	MRP4	0	Chlre2_kg.scaffold_9000131	0.0552634	2.06219	2.06219	16.6094	107.81	12.9818	1
Locus_639_7Transcript_4/4_Confidence_0.842_Length_4883	CHLREDRAFT_138672	0	estExt_gwp_1W.C_320174	0.0553029	4.42988	4.42988	16.5965	22.3977	2.6991	1
Locus_2688_6Transcript_1/1_Confidence_1.000_Length_1490	CHLREDRAFT_190337	7e-106	estExt_fgenesh2_pg.C_180147	0.0553093	2.5114	2.5114	16.5944	42.2793	5.09561	1
Locus_11944_7Transcript_1/1_Confidence_1.000_Length_1083	RWP11	3e-34	FER_158168	0.0556879	2.83168	2.83168	16.4715	53.8221	6.53517	1
Locus_11144_10Transcript_1/1_Confidence_1.000_Length_372	CHLREDRAFT_95598	6e-19	fgenesh1_est.C_scaffold_31000045	0.0560466	0.486986	-2.05345	16.3567	29.0907	3.55704	1
Locus_20355_7Transcript_1/1_Confidence_1.000_Length_1451	CHLREDRAFT_191389	6e-10	estExt_fgenesh2_pg.C_230035	0.0561737	2.74218	2.74218	16.3164	16.6743	2.04387	1
Locus_7917_2Transcript_1/1_Confidence_1.000_Length_4934	?	3e-134	estExt_fgenesh1_pg.C_chromosome_80303	0.0562408	2.02434	2.02434	16.2951	0.575161	0.070593	1
Locus_6136_5Transcript_1/1_Confidence_1.000_Length_1475	COX10	1e-88	e_gwW.89.9.1	0.0564557	2.2066	2.2066	16.2275	31.5104	3.88358	1
Locus_1374_4Transcript_1/1_Confidence_1.000_Length_506	CPN10	1e-34	estExt_GenewiseH_1.C_90296	0.0571248	2.08879	2.08879	16.0202	702.247	87.6701	1
Locus_178_3Transcript_1/1_Confidence_1.000_Length_686	?	1e-32	pasa_Sanger_mRNA673	0.0574248	0.396021	-2.52512	15.9289	11.1365	1.39828	1
Locus_694_7Transcript_4/4_Confidence_0.667_Length_1094	LHCA2	5e-108	Chlre2_kg.scaffold_11000154	0.0575145	3.56109	3.56109	15.9017	17583.7	2211.55	1
Locus_45270_3Transcript_1/1_Confidence_1.000_Length_754	?	8e-28	pasa_Sanger_mRNA15637	0.0575544	5.0172	5.0172	15.8897	8.56551	1.07812	1
Locus_25388_6Transcript_1/1_Confidence_1.000_Length_1079	?	1e-89	pasa_Sanger_mRNA9855	0.0576256	2.80234	2.80234	15.8682	6.77868	0.85437	1
Locus_29_5Transcript_4/4_Confidence_0.692_Length_1122	IPY1	6e-146	estExt_gwp_1W.C_80253	0.0583954	2.84475	2.84475	15.6397	1830.98	234.146	1
Locus_6425_8Transcript_1/1_Confidence_1.000_Length_1124	?	8e-121	au.g12644_t1	0.0584508	2.05028	2.05028	15.6235	32.93	4.21546	1
Locus_59873_9Transcript_1/2_Confidence_0.667_Length_543	CHLREDRAFT_46756	5e-09	gwH.75.10.1	0.058495	0.338788	-2.95169	15.6105	45.3367	5.80847	1
Locus_17170_1Transcript_1/1_Confidence_1.000_Length_790	CHLREDRAFT_188732	5e-29	estExt_fgenesh2_pg.C_110283	0.0586047	6.53395	6.53395	15.5786	75.6115	9.70713	1
Locus_1923_2Transcript_1/1_Confidence_1.000_Length_521	PRPS17	3e-31	MAY_chlre3.79.1.2.11	0.0586241	2.36752	2.36752	15.5729	417.974	53.6795	1
Locus_10898_5Transcript_1/1_Confidence_1.000_Length_1582	CYN38	1e-156	OVA_estExt_GenewiseH_1.C_140074	0.058643	2.59029	2.59029	15.5674	66.0173	8.48146	1
Locus_7907_5Transcript_1/1_Confidence_1.000_Length_1239	CHLREDRAFT_71905	8e-137	gwW.38.101.1	0.0586727	2.69083	2.69083	15.5588	33.1474	4.26092	1
Locus_12333_5Transcript_3/3_Confidence_0.714_Length_1265	?	3e-85	acegs_kg.scaffold_5000135	0.0587168	3.98944	3.98944	15.546	93.8915	12.0792	1
Locus_8020_3Transcript_1/2_Confidence_0.800_Length_2315	MCM8	9e-152	e_gwW.67.4.1	0.058952	2.42771	2.42771	15.4781	24.3136	3.14167	1
Locus_8987_6Transcript_1/1_Confidence_1.000_Length_922	ANK10	2e-54	estExt_gwp_1W.C_170087	0.0594204	2.11044	2.11044	15.3446	32.521	4.23877	1
Locus_5201_8Transcript_4/4_Confidence_0.844_Length_613	?	2e-11	pasa_Sanger_mRNA21597	0.0595159	0.0549566	-18.1962	15.3176	1729040	225759	1
Locus_25746_3Transcript_1/1_Confidence_1.000_Length_499	?	3e-08	au.g11132_t1	0.059693	4.83004	4.83004	15.2678	6.01521	0.787963	1
Locus_2406_2Transcript_5/9_Confidence_0.522_Length_1918	PHO1	2e-120	JLM_estExt_fgenesh2_pg.C_770014	0.0597583	2.03956	2.03956	15.2495	91564.3	12008.8	1
Locus_9250_2Transcript_1/1_Confidence_1.000_Length_2328	?	2e-103	pasa_Sanger_mRNA17736	0.0597713	3.82613	3.82613	15.2458	458.789	60.1855	1
Locus_593_1Transcript_2/4_Confidence_0.500_Length_1339	?	2e-82	SKA_Chlre2_kg.scaffold_2000088	0.0598468	5.0938	5.0938	15.2248	36.0013	4.7293	1
Locus_312_4Transcript_1/1_Confidence_1.000_Length_1536	FBA3	0	estExt_fgenesh1_pm.C_580004	0.0599011	2.62113	2.62113	15.2096	178905	23525.3	1
Locus_13575_3Transcript_1/1_Confidence_1.000_Length_1016	?	5e-121	pasa_Sanger_mRNA8444	0.0599019	2.31805	2.31805	15.2094	29.4862	3.87737	1
Locus_7197_7Transcript_1/1_Confidence_1.000_Length_658	CHLREDRAFT_148354	1e-15	Chlre2_kg.scaffold_22000192	0.0600057	3.17133	3.17133	15.1805	35.3475	4.65695	1
Locus_16241_5Transcript_1/1_Confidence_1.000_Length_466	SLT2	3e-37	SKA_Chlre2_kg.scaffold_10000008	0.0602433	5.61005	5.61005	15.1149	4.21742	0.558048	1
Locus_2001_6Transcript_1/1_Confidence_1.000_Length_2483	?	0	estExt_fgenesh1_pg.C_chromosome_110051	0.0603417	7.33239	7.33239	15.0878	161.232	21.3724	1
Locus_2433_1Transcript_1/1_Confidence_1.000_Length_2095	CYN37	4e-119	SKA_e_gwH.12.40.1	0.0613431	3.23409	3.23409	14.8176	12.7583	1.72204	1
Locus_3006_1Transcript_1/1_Confidence_1.000_Length_1984	CAX1	9e-106	e_gwH.31.48.1	0.0616424	2.63066	2.63066	14.7385	32.8535	4.45819	1
Locus_308_4Transcript_1/1_Confidence_1.000_Length_1692	PGH1	0	estExt_GenewiseW_1.C_830028	0.0617747	2.05506	2.05506	14.7038	37191.1	5058.71	1
Locus_4398_9Transcript_3/4_Confidence_0.700_Length_1786	TUA2	0	estExt_fgenesh2_kg.C_860004	0.0618363	2.24038	2.24038	14.6877	87978.7	11979.9	1
Locus_27856_7Transcript_1/2_Confidence_0.667_Length_976	CHLREDRAFT_149530	3e-67	Chlre2_kg.scaffold_25000009	0.0618461	2.5018	2.5018	14.6851	12.6019	1.71628	1
Locus_16495_6Transcript_1/1_Confidence_1.000_Length_373	CHLREDRAFT_165778	2e-13	fgenesh2_pg.C_scaffold_8000055	0.0619407	4.26926	4.26926	14.6604	37.9835	5.18176	1
Locus_10817_7Transcript_1/1_Confidence_1.000_Length_467	RPC17	1e-15	OVA_Chlre2_kg.scaffold_2000051	0.0621041	3.25287	3.25287	14.618	65.7555	8.9965	1
Locus_13085_3Transcript_2/3_Confidence_0.556_Length_2531	FAP147	8e-32	WIT_FAP147	0.0621045	2.00497	2.00497	14.6179	7.61197	1.04146	1
Locus_5338_5Transcript_1/1_Confidence_1.000_Length_2543	?	0	fgenesh1_pg.C_scaffold_38000068	0.0625908	2.22252	2.22252	14.4929	1114.07	153.74	1
Locus_23646_7Transcript_1/1_Confidence_1.000_Length_674	CHLREDRAFT_146577	8e-39	Chlre2_kg.scaffold_1000401	0.0628409	2.61283	2.61283	14.4294	40.4758	5.61018	1
Locus_19851_6Transcript_1/1_Confidence_1.000_Length_754	?	6e-33	au.g3036_t1	0.0629177	6.89425	6.89425	14.41	18.4401	2.55934	1
Locus_38050_9Transcript_1/1_Confidence_1.000_Length_631	VPS55	7e-44	fgenesh2_pg.C_scaffold_11000370	0.0631086	2.27973	2.27973	14.362	137.366	19.1291	1
Locus_29731_5Transcript_1/1_Confidence_1.000_Length_747	?	7e-47	estExt_fgenesh1_pg.C_chromosome_30079	0.0632238	0.429745	-2.32696	14.3332	8.91434	1.24388	1
Locus_39348_7Transcript_1/1_Confidence_1.000_Length_393	MRPL23	9e-41	Chlre2_kg.scaffold_32000142	0.0633063	2.10327	2.10327	14.3126	15.5858	2.17792	1
Locus_4713_2Transcript_1/1_Confidence_1.000_Length_1336	MITC2	6e-75	Chlre2_kg.scaffold_14000268	0.0633289	2.54972	2.54972	14.3069	86.9844	12.1598	1
Locus_3827_7Transcript_1/1_Confidence_1.000_Length_1856	CHLREDRAFT_174569	4e-171	fgenesh2_pg.C_scaffold_28000169	0.0637359	2.58639	2.58639	14.2062	63.0698	8.8792	1
Locus_17638_2Transcript_1/1_Confidence_1.000_Length_840	CHLREDRAFT_154629	4e-12	Chlre2_kg.scaffold_85000021	0.0643722	2.57184	2.57184	14.0513	36.7313	5.22817	1
Locus_15423_5Transcript_1/1_Confidence_1.000_Length_529	?	9e-14	pasa_Sanger_mRNA11753	0.0644488	2.20055	2.20055	14.0328	8.07893	1.15143	1
Locus_36090_10Transcript_1/1_Confidence_1.000_Length_316	GSTS1	3e-14	estExt_fgenesh2_pg.C_450077	0.064449	2.20059	2.20059	14.0328	90.5628	12.9073	1
Locus_720_6Transcript_1/2_Confidence_0.962_Length_5060	STA3	0	estExt_fgenesh2_pg.C_260084	0.0646092	2.03581	2.03581	13.9944	186.167	26.606	1
Locus_3217_3Transcript_4/7_Confidence_0.111_Length_1201	?	2e-10	kg.chromosome_1_#_1635_#_XP_001690227.1	0.0648726	0.000154483	-6473.2	13.9316	26.1173	3.74936	1
Locus_2543_6Transcript_1/1_Confidence_1.000_Length_2932	COP5	0	estExt_gwp_1H.C_70177	0.065268	2.27483	2.27483	13.8383	205.8	29.7435	1
Locus_25002_7Transcript_1/1_Confidence_1.000_Length_821	?	2e-11	OVA_Chlre2_kg.scaffold_1000285	0.065475	6.68609	6.68609	13.7899	89.9705	13.0487	1
Locus_3306_3Transcript_1/3_Confidence_0.800_Length_2167	VCL1	4e-90	SAN_191985	0.0655463	5.1977	5.1977	13.7733	23.5454	3.41898	1
Locus_19641_8Transcript_1/1_Confidence_1.000_Length_305	FAP239	1e-20	estExt_fgenesh2_pg.C_270153	0.0656258	2.50337	2.50337	13.7549	23.2281	3.37743	1
Locus_519_7Transcript_1/1_Confidence_1.000_Length_1627	CHLREDRAFT_142653	1e-16	Chlre2_kg.scaffold_6000143	0.0657466	2.19839	2.19839	13.7269	114.232	16.6435	1
Locus_217_8Transcript_12/13_Confidence_0.087_Length_1389	GTR4	6e-131	fgenesh1_pg.C_scaffold_39000051	0.0657542	2.24581	2.24581	13.7252	45.7676	6.66915	1
Locus_4313_3Transcript_2/2_Confidence_0.941_Length_4731	CHLREDRAFT_141404	0	Chlre2_kg.scaffold_7000231	0.0657758	2.32015	2.32015	13.7202	21.1613	3.0847	1
Locus_59_4Transcript_1/1_Confidence_1.000_Length_1087	PSAD	2e-81	estExt_fgenesh2_kg.C_360013	0.0659373	2.19138	2.19138	13.683	14865.9	2172.9	1
Locus_13670_7Transcript_1/1_Confidence_1.000_Length_851	SCC3	1e-43	fgenesh2_pg.C_scaffold_49000028	0.0664279	2.33414	2.33414	13.5711	17.3733	2.56035	1
Locus_21164_8Transcript_1/1_Confidence_1.000_Length_1161	?	6e-17	pg.chromosome_6_#_169	0.0664441	14.0519	14.0519	13.5674	35.76	5.27145	1
Locus_2120_3Transcript_3/3_Confidence_0.600_Length_1951	RCA2	9e-173	estExt_fgenesh2_kg.C_970010	0.0668395	2.16027	2.16027	13.4785	8.87617	1.31708	1
Locus_5075_8Transcript_2/2_Confidence_0.667_Length_1221	?	6e-90	estExt_gwp_1H.C_40294	0.0672427	2.47166	2.47166	13.3889	228.225	34.0917	1
Locus_8243_8Transcript_1/1_Confidence_1.000_Length_600	COX19	2e-24	estExt_gwp_1H.C_40329	0.0672829	2.43088	2.43088	13.38	58.5263	8.74831	1
Locus_9947_5Transcript_1/1_Confidence_1.000_Length_752	PANE	2e-22	e_gwH.9.247.1	0.0676054	4.65041	4.65041	13.3092	18.6149	2.79729	1
Locus_673_3Transcript_2/6_Confidence_0.538_Length_798	MSD1	2e-114	estExt_GenewiseH_1.C_50316	0.0677416	2.35413	2.35413	13.2795	819.58	123.435	1
Locus_2860_7Transcript_1/1_Confidence_1.000_Length_659	?	3e-18	kg.29_#_57_#_TC44741	0.0680122	2.9321	2.9321	13.2209	24.2881	3.67421	1
Locus_1973_5Transcript_1/1_Confidence_1.000_Length_2231	SHKA1	0	estExt_fgenesh2_pg.C_320158	0.0683392	2.13503	2.13503	13.1506	1145.26	174.177	1
Locus_29998_5Transcript_1/1_Confidence_1.000_Length_1010	CHLREDRAFT_144378	4e-07	Chlre2_kg.scaffold_10000258	0.0686645	3.78105	3.78105	13.0813	9.71099	1.48471	1
Locus_5948_5Transcript_3/3_Confidence_0.600_Length_2261	?	3e-147	au.g12891_t1	0.0686847	2.16162	2.16162	13.0771	111.142	16.9979	1
Locus_14528_6Transcript_1/1_Confidence_1.000_Length_997	ERV1	2e-42	SKA_e_gwH.17.70.1	0.0687877	0.455289	-2.19641	13.0553	15.1922	2.32736	1
Locus_5235_6Transcript_1/1_Confidence_1.000_Length_3308	?	0	pasa_Sanger_mRNA2617	0.0689268	2.29737	2.29737	13.026	91.4327	14.0385	1
Locus_9512_3Transcript_1/5_Confidence_0.600_Length_991	CHLREDRAFT_186488	4e-20	estExt_fgenesh2_pg.C_70127	0.0690455	2.27365	2.27365	13.0011	5.6477	0.868805	1
Locus_9875_8Transcript_1/1_Confidence_1.000_Length_758	FAP109	4e-17	fgenesh2_kg.C_scaffold_1000143	0.0691219	2.76671	2.76671	12.9851	12.1761	1.87539	1
Locus_815_2Transcript_4/4_Confidence_0.571_Length_1345	FKB16-4	4e-52	estExt_fgenesh2_pg.C_490004	0.069141	2.0263	2.0263	12.9811	15.5235	2.39171	1
Locus_15986_1Transcript_2/2_Confidence_0.750_Length_1058	CHLREDRAFT_191579	3e-48	estExt_fgenesh2_pg.C_280169	0.0692034	2.16165	2.16165	12.9681	5.38804	0.83097	1
Locus_5145_8Transcript_4/4_Confidence_0.786_Length_4384	?	9e-90	pasa_Sanger_mRNA4210	0.0694421	2.07834	2.07834	12.9185	146.685	22.7093	1
Locus_511_4Transcript_1/1_Confidence_1.000_Length_2034	RCA1	0	estExt_gwp_1H.C_150086	0.0696827	2.0234	2.0234	12.8688	2886.01	448.527	1
Locus_1337_8Transcript_2/2_Confidence_0.833_Length_4704	TML1	5e-58	SAN_fgenesh2_pg.C_scaffold_80000034	0.0696938	2.29057	2.29057	12.8665	41.0816	6.38582	1
Locus_5195_5Transcript_1/1_Confidence_1.000_Length_1392	DVR1	0	RWI_154979	0.0701297	2.03208	2.03208	12.7775	24.0445	3.76358	1
Locus_5277_4Transcript_1/1_Confidence_1.000_Length_280	SPC12	8e-25	fgenesh2_kg.C_scaffold_37000048	0.0702111	2.33144	2.33144	12.7609	432.333	67.7588	1
Locus_17544_1Transcript_1/1_Confidence_1.000_Length_875	CHLREDRAFT_114438	2e-84	e_gwW.10.215.1	0.0704635	2.55804	2.55804	12.71	4.97357	0.782624	1
Locus_15670_2Transcript_1/1_Confidence_1.000_Length_809	FTX1	6e-35	SKA_Chlre2_kg.scaffold_18000017	0.0707154	2.20883	2.20883	12.6595	12.6904	2.00488	1
Locus_15506_5Transcript_1/1_Confidence_1.000_Length_975	?	2e-127	au.g10745_t1	0.0707277	2.3617	2.3617	12.6571	27.535	4.35093	1
Locus_33451_8Transcript_1/1_Confidence_1.000_Length_601	CHLREDRAFT_98174	2e-17	e_gwH.3.633.1	0.0709936	4.58535	4.58535	12.6042	21.0163	3.33481	1
Locus_6453_8Transcript_1/3_Confidence_0.714_Length_1495	GPD1	6e-135	fgenesh1_est.C_scaffold_11000056	0.0710507	6.89386	6.89386	12.5929	159.232	25.2892	1
Locus_18300_3Transcript_1/1_Confidence_1.000_Length_620	FAP128	2e-49	estExt_fgenesh2_pg.C_780037	0.0710553	0.448437	-2.22997	12.592	21.3718	3.39451	1
Locus_42378_5Transcript_1/1_Confidence_1.000_Length_466	CHLREDRAFT_146745	4e-21	Chlre2_kg.scaffold_1000569	0.0710626	2.15201	2.15201	12.5905	27.1938	4.31972	1
Locus_438_5Transcript_1/9_Confidence_0.200_Length_1102	?	3e-162	au.g14777_t1	0.07107	3.20481	3.20481	12.5891	232.791	36.983	1
Locus_3358_6Transcript_1/1_Confidence_1.000_Length_2391	?	0	SKA_estExt_GenewiseW_1.C_200194	0.0714437	2.24558	2.24558	12.5156	187.42	29.9498	1
Locus_6536_8Transcript_1/1_Confidence_1.000_Length_1088	RPI1	5e-140	estExt_GenewiseH_1.C_140147	0.0715484	2.031	2.031	12.4951	104.941	16.7972	1
Locus_6058_6Transcript_2/2_Confidence_0.667_Length_2258	CHLREDRAFT_152316	5e-65	Chlre2_kg.scaffold_47000079	0.0718198	2.50496	2.50496	12.4424	11.4589	1.84191	1
Locus_12354_5Transcript_1/1_Confidence_1.000_Length_700	?	2e-47	pasa_Sanger_mRNA27909	0.0719654	2.67415	2.67415	12.4142	19.2568	3.10237	1
Locus_29418_9Transcript_1/1_Confidence_1.000_Length_1144	LHCA8	4e-89	estExt_fgenesh2_pg.C_30070	0.0720402	7.17803	7.17803	12.3998	42005.2	6775.13	1
Locus_459_3Transcript_7/9_Confidence_0.233_Length_7001	POLA1	0	fgenesh2_pg.C_scaffold_40000048	0.0722224	2.13831	2.13831	12.3649	7.57901	1.2259	1
Locus_16936_2Transcript_1/1_Confidence_1.000_Length_1319	?	8e-95	pasa_Sanger_mRNA33731	0.07244	5.07178	5.07178	12.3233	23.4773	3.81023	1
Locus_1150_1Transcript_1/1_Confidence_1.000_Length_878	?	2e-10	SKA_acegs_kg.scaffold_16000052	0.0724528	9.26884	9.26884	12.3209	169.043	27.44	1
Locus_2550_8Transcript_1/1_Confidence_1.000_Length_1089	AGG3	1e-70	estExt_fgenesh2_kg.C_40066	0.0726104	2.54606	2.54606	12.291	2642.52	429.994	1
Locus_32846_7Transcript_1/1_Confidence_1.000_Length_788	?	1e-44	au.g3651_t2	0.0726291	2.70415	2.70415	12.2874	44.1323	7.18332	1
Locus_19440_6Transcript_1/1_Confidence_1.000_Length_1265	?	2e-66	kg.chromosome_6_#_1099_#_XP_001695440.1	0.0729896	2.23325	2.23325	12.2195	5.91445	0.968033	1
Locus_15561_2Transcript_1/1_Confidence_1.000_Length_644	CHLREDRAFT_143889	4e-18	Chlre2_kg.scaffold_9000120	0.0730709	4.62322	4.62322	12.2043	21.4883	3.52143	1
Locus_147_4Transcript_1/1_Confidence_1.000_Length_1283	FNR1	0	OVA_estExt_fgenesh2_kg.C_330003	0.0736761	2.1624	2.1624	12.092	55743.2	9219.81	1
Locus_25469_1Transcript_1/1_Confidence_1.000_Length_709	ARL13	4e-67	SAN_chlre3.12.18.1.5	0.0738125	2.29241	2.29241	12.067	9.38889	1.55613	1
Locus_3484_8Transcript_1/2_Confidence_0.800_Length_1958	?	7e-77	OVA_fgenesh2_pg.C_scaffold_32000147	0.0739297	4.10054	4.10054	12.0456	77.8407	12.9244	1
Locus_9451_1Transcript_4/4_Confidence_0.812_Length_1579	?	1e-12	pasa_Sanger_mRNA26626	0.0741796	0.113498	-8.81075	12	822.959	137.159	1
Locus_11129_8Transcript_1/1_Confidence_1.000_Length_1299	CCDA1	3e-67	estExt_gwp_1H.C_930021	0.0742276	3.4465	3.4465	11.9914	45.825	7.643	1
Locus_3070_2Transcript_1/1_Confidence_1.000_Length_1977	UROD1	0	estExt_gwp_1H.C_480002	0.0745996	4.25561	4.25561	11.9243	85.9211	14.4111	1
Locus_522_6Transcript_1/7_Confidence_0.209_Length_1394	LHCA3	1e-111	Chlre2_kg.scaffold_66000007	0.0750658	7.60609	7.60609	11.8411	12920.3	2182.27	1
Locus_3848_3Transcript_1/1_Confidence_1.000_Length_2181	?	0	au.g15006_t1	0.0752639	2.20919	2.20919	11.8061	12.2883	2.08168	1
Locus_2687_6Transcript_1/1_Confidence_1.000_Length_2810	SBE1	0	e_gwW.26.5.1	0.0753387	2.07807	2.07807	11.793	106.202	18.011	1
Locus_15047_7Transcript_1/2_Confidence_0.400_Length_1725	LHL3	2e-98	estExt_fgenesh2_kg.C_470002	0.07547	7.00095	7.00095	11.7699	170.327	28.9428	1
Locus_28589_7Transcript_1/1_Confidence_1.000_Length_972	CLPB2	1e-99	OVA_fgenesh2_pg.C_scaffold_7000380	0.0757446	2.36205	2.36205	11.7219	15.1696	2.58824	1
Locus_5078_8Transcript_1/1_Confidence_1.000_Length_1254	CGL56	2e-41	fgenesh2_pg.C_scaffold_6000118	0.0758817	2.16666	2.16666	11.6981	24.2282	4.14224	1
Locus_1375_7Transcript_4/9_Confidence_0.579_Length_1179	LHCBM3	3e-126	estExt_fgenesh2_pg.C_940011	0.0759429	50.5987	50.5987	11.6875	6235.92	1067.11	1
Locus_6379_1Transcript_2/2_Confidence_1.000_Length_543	CPLD17	4e-50	Chlre2_kg.scaffold_1000662	0.0761981	2.47517	2.47517	11.6435	28.2242	4.84807	1
Locus_1558_4Transcript_1/1_Confidence_1.000_Length_930	?	3e-141	pm.chromosome_3_#_252	0.0762117	2.48967	2.48967	11.6411	420.27	72.2042	1
Locus_5546_1Transcript_1/1_Confidence_1.000_Length_2013	NMT1	0	e_gwH.3.109.1	0.0762368	2.09958	2.09958	11.6368	18.4246	3.1666	1
Locus_57700_10Transcript_1/1_Confidence_1.000_Length_791	?	2e-20	pasa_Sanger_mRNA13029	0.0765958	0.17346	-5.76503	11.5755	29.1108	5.02975	1
Locus_9400_3Transcript_1/1_Confidence_1.000_Length_2252	?	3e-67	au.g9177_t1	0.0767688	2.12538	2.12538	11.5461	4.18186	0.724377	1
Locus_344_2Transcript_3/5_Confidence_0.333_Length_283	?	7e-20	au.g14729_t1	0.0772612	16.8019	16.8019	11.4632	235.185	41.0331	1
Locus_5746_5Transcript_2/2_Confidence_0.750_Length_1247	CHLREDRAFT_115842	4e-12	e_gwW.15.4.1	0.0776236	2.07169	2.07169	11.4029	49.547	8.69028	1
Locus_2232_4Transcript_1/1_Confidence_1.000_Length_818	CHLREDRAFT_115231	1e-60	e_gwW.12.195.1	0.077787	2.00735	2.00735	11.3759	19142.2	3365.41	1
Locus_11685_5Transcript_3/3_Confidence_0.600_Length_747	?	6e-39	estExt_fgenesh1_pm.C_chromosome_160117	0.0778589	2.20949	2.20949	11.364	60.4194	10.6335	1
Locus_18547_9Transcript_1/1_Confidence_1.000_Length_854	?	6e-24	pasa_Sanger_mRNA3158	0.0780706	2.20186	2.20186	11.3292	880.282	155.4	1
Locus_34047_9Transcript_1/1_Confidence_1.000_Length_652	CHLREDRAFT_113076	6e-62	e_gwW.6.187.1	0.0783614	2.10224	2.10224	11.2818	144.839	25.6766	1
Locus_16558_7Transcript_1/1_Confidence_1.000_Length_717	?	1e-47	pasa_Sanger_mRNA22826	0.0786307	3.58799	3.58799	11.2381	37.3451	6.64613	1
Locus_2651_8Transcript_1/2_Confidence_0.667_Length_1743	?	1e-45	pasa_Sanger_mRNA14354	0.0787112	4.18648	4.18648	11.2252	11.7282	2.08962	1
Locus_22263_6Transcript_1/1_Confidence_1.000_Length_828	CHLREDRAFT_158644	7e-18	acegs_kg.scaffold_30000041	0.0787357	24115.5	24115.5	11.2212	5.81514	1.03645	1
Locus_20749_8Transcript_1/1_Confidence_1.000_Length_641	CHLREDRAFT_205578	2e-26	SKA_chlre3.29.6.1.1	0.0788479	3.19425	3.19425	11.2032	135.607	24.2086	1
Locus_19943_7Transcript_1/1_Confidence_1.000_Length_927	?	5e-09	au.g10607_t1	0.0790848	2.28766	2.28766	11.1652	53.9657	9.66673	1
Locus_8468_3Transcript_1/1_Confidence_1.000_Length_1076	CHLREDRAFT_194613	9e-67	estExt_fgenesh2_pg.C_720027	0.0791574	3.37932	3.37932	11.1537	468.459	84.0009	1
Locus_20563_1Transcript_1/1_Confidence_1.000_Length_1344	CHLREDRAFT_191764	5e-152	estExt_fgenesh2_pg.C_260225	0.0792209	2.19468	2.19468	11.1436	11.1543	2.00193	1
Locus_3834_5Transcript_1/1_Confidence_1.000_Length_1917	CHLREDRAFT_196080	5e-98	SAN_fgenesh2_pg.C_scaffold_45000013	0.0795484	2.37254	2.37254	11.0917	43.036	7.76006	1
Locus_5402_3Transcript_5/5_Confidence_0.600_Length_1159	CGL2	9e-101	estExt_fgenesh2_pg.C_200137	0.0796696	2.44223	2.44223	11.0726	9.71563	1.7549	1
Locus_2775_6Transcript_1/1_Confidence_1.000_Length_2088	AAP1	0	estExt_gwp_1W.C_100258	0.0796927	3.39129	3.39129	11.0689	38.3181	6.92354	1
Locus_863_7Transcript_2/3_Confidence_0.857_Length_606	LHCBM8	2e-42	SKA_estExt_gwp_1W.C_260170	0.0803906	3.65783	3.65783	10.9602	14231.8	2596.99	1
Locus_65568_9Transcript_1/1_Confidence_1.000_Length_306	CHLREDRAFT_157645	1e-17	acegs_kg.scaffold_19000044	0.0805928	2.12685	2.12685	10.929	107.272	19.6306	1
Locus_12224_8Transcript_1/2_Confidence_0.667_Length_661	DCL2	2e-12	fgenesh1_pg.C_scaffold_42000064	0.0810241	3.62588	3.62588	10.8631	6.4815	1.1933	1
Locus_10864_8Transcript_1/1_Confidence_1.000_Length_834	FKB16-2a	2e-53	OVA_Chlre2_kg.scaffold_28000114	0.0812334	2.34532	2.34532	10.8314	283.689	52.3827	1
Locus_11063_7Transcript_1/1_Confidence_1.000_Length_968	CHLREDRAFT_123186	3e-58	e_gwW.83.26.1	0.0815506	2.1908	2.1908	10.7836	31.9611	5.92773	1
Locus_11_3Transcript_4230/11887_Confidence_1.000_Length_936	CHLREDRAFT_141355	3e-103	Chlre2_kg.scaffold_7000182	0.0816314	2.62626	2.62626	10.7715	8.52996	1.58381	1
Locus_22376_8Transcript_1/2_Confidence_0.667_Length_1109	?	2e-46	au.g7727_t1	0.0817818	2.29043	2.29043	10.749	30.3557	5.64812	1
Locus_976_2Transcript_1/2_Confidence_0.875_Length_5019	CGK2	0	estExt_fgenesh2_kg.C_70039	0.0819056	2.0003	2.0003	10.7305	119.439	22.2615	1
Locus_40065_9Transcript_1/1_Confidence_1.000_Length_447	?	7e-11	au.g2067_t1	0.0822917	0.264835	-3.77593	10.6733	29.6696	5.55958	1
Locus_10691_2Transcript_1/1_Confidence_1.000_Length_1267	CHLREDRAFT_148023	1e-50	Chlre2_kg.scaffold_20000165	0.0824518	2.03178	2.03178	10.6498	54.1692	10.1728	1
Locus_626_4Transcript_1/1_Confidence_1.000_Length_675	?	2e-93	au.g9990_t1	0.082598	2.31324	2.31324	10.6284	2209.18	415.713	1
Locus_3195_8Transcript_1/2_Confidence_0.750_Length_2115	ATP1B	0	Chlre2_kg.scaffold_8000316	0.0828152	2.0253	2.0253	10.5967	70.0011	13.2119	1
Locus_2443_1Transcript_2/2_Confidence_0.929_Length_1166	ANK29	2e-54	estExt_fgenesh2_pg.C_130191	0.0831151	2.3304	2.3304	10.5532	43.0972	8.16761	1
Locus_410_3Transcript_1/1_Confidence_1.000_Length_2085	CHLREDRAFT_205970	7e-43	OVA_Chlre2_kg.scaffold_44000089	0.0836545	2.06335	2.06335	10.4758	5.61792	1.07256	1
Locus_4866_7Transcript_4/4_Confidence_0.897_Length_496	?	3e-08	pasa_Sanger_mRNA13790	0.083662	0.0298971	-33.448	10.4747	20026.1	3823.72	1
Locus_7075_2Transcript_1/1_Confidence_1.000_Length_381	CHLREDRAFT_94387	2e-14	fgenesh1_est.C_scaffold_13000054	0.0837394	3.66385	3.66385	10.4637	24.1705	4.61991	1
Locus_443_5Transcript_1/5_Confidence_0.333_Length_1015	PSBQ	5e-35	Chlre2_kg.scaffold_64000041	0.083821	8.97589	8.97589	10.4521	2101.52	402.125	1
Locus_11495_5Transcript_1/1_Confidence_1.000_Length_1231	?	3e-53	pasa_Sanger_mRNA26769	0.0838706	2.187	2.187	10.445	59.2744	11.3498	1
Locus_2333_7Transcript_1/4_Confidence_0.500_Length_949	CHLREDRAFT_147728	2e-22	Chlre2_kg.scaffold_17000100	0.0840197	4.81981	4.81981	10.4239	51.8586	9.94994	1
Locus_10070_6Transcript_1/1_Confidence_1.000_Length_1959	?	7e-33	au.g7022_t1	0.0840566	3.92813	3.92813	10.4187	8.24935	1.58357	1
Locus_7503_2Transcript_1/1_Confidence_1.000_Length_977	?	9e-53	estExt_fgenesh1_pm.C_chromosome_30524	0.0840736	2.0247	2.0247	10.4163	16.184	3.10744	1
Locus_2133_6Transcript_1/1_Confidence_1.000_Length_861	CHLREDRAFT_151043	9e-78	Chlre2_kg.scaffold_35000039	0.0842569	2.25299	2.25299	10.3905	23.9357	4.60724	1
Locus_9238_6Transcript_1/1_Confidence_1.000_Length_1486	?	4e-151	estExt_fgenesh1_pm.C_chromosome_50004	0.0844539	2.14352	2.14352	10.3628	26.5075	5.11589	1
Locus_754_3Transcript_1/1_Confidence_1.000_Length_1427	FTSZ1	6e-141	estExt_gwp_1W.C_790036	0.0845938	2.16	2.16	10.3433	3.14899	0.608897	1
Locus_2077_2Transcript_1/2_Confidence_0.857_Length_1243	CHLREDRAFT_182241	2e-133	estExt_fgenesh2_kg.C_50155	0.0848958	2.32627	2.32627	10.3013	173.988	33.7798	1
Locus_21181_3Transcript_2/2_Confidence_0.667_Length_1206	CHLREDRAFT_118594	1e-53	e_gwW.28.81.1	0.0851054	2.68051	2.68051	10.2724	6.30339	1.22725	1
Locus_10294_6Transcript_1/2_Confidence_0.667_Length_1274	?	9e-102	pasa_Sanger_mRNA10798	0.0853692	2.03059	2.03059	10.2361	4.10587	0.802232	1
Locus_544_3Transcript_1/9_Confidence_0.522_Length_484	HTA24	1e-67	fgenesh1_pm.C_scaffold_100000008	0.0855604	3.09278	3.09278	10.21	1137.54	222.828	1
Locus_726_3Transcript_12/19_Confidence_0.559_Length_2680	?	3e-94	pasa_Sanger_mRNA28433	0.0855615	2.41173	2.41173	10.2098	1395.96	273.454	1
Locus_9193_7Transcript_1/1_Confidence_1.000_Length_987	CDKD1	6e-110	estExt_gwp_1W.C_220139	0.0858253	2.1658	2.1658	10.174	15.7677	3.09961	1
Locus_10922_5Transcript_1/1_Confidence_1.000_Length_716	?	4e-15	OVA_fgenesh2_pg.C_scaffold_46000041	0.0860419	2.81988	2.81988	10.1447	36.7197	7.23917	1
Locus_1405_6Transcript_1/1_Confidence_1.000_Length_1700	CPLD41	6e-51	fgenesh2_pg.C_scaffold_56000054	0.0860529	2.73799	2.73799	10.1432	23.4156	4.61699	1
Locus_6164_5Transcript_2/3_Confidence_0.333_Length_625	CHLREDRAFT_152998	5e-13	Chlre2_kg.scaffold_51000012	0.0861876	2.65299	2.65299	10.1251	88.3458	17.4508	1
Locus_10383_2Transcript_1/1_Confidence_1.000_Length_4747	?	0	pasa_Sanger_mRNA15605	0.0863373	2.05436	2.05436	10.105	13.5222	2.67632	1
Locus_21153_8Transcript_1/1_Confidence_1.000_Length_828	CHLREDRAFT_189175	4e-78	estExt_fgenesh2_pg.C_140016	0.0864455	3.33824	3.33824	10.0906	80.3808	15.9319	1
Locus_1523_10Transcript_2/2_Confidence_0.800_Length_1876	FKB62	4e-79	estExt_fgenesh1_pg.C_230161	0.0865135	2.16398	2.16398	10.0815	316.011	62.6913	1
Locus_1008_4Transcript_1/1_Confidence_1.000_Length_2104	AMT1A	5e-113	acegs_kg.scaffold_34000015	0.086742	2.86299	2.86299	10.0511	493251	98148.6	1
Locus_2094_8Transcript_1/1_Confidence_1.000_Length_438	?	7e-39	au.g8985_t1	0.0869014	4.5601	4.5601	10.03	10.3826	2.07031	1
Locus_10556_5Transcript_1/2_Confidence_0.750_Length_1440	?	3e-74	au.g4326_t1	0.0869482	3.05415	3.05415	10.0238	23.5188	4.69257	1
Locus_1847_8Transcript_2/3_Confidence_0.625_Length_1396	?	4e-87	pasa_Sanger_mRNA4275	0.086974	2.07827	2.07827	10.0204	122.345	24.4192	1
Locus_551_6Transcript_1/5_Confidence_0.429_Length_1844	SUB1	2e-103	OVA_Chlre2_kg.scaffold_10000257	0.0871143	2.75134	2.75134	10.0019	70.7153	14.1403	1
Locus_5230_5Transcript_2/2_Confidence_0.857_Length_1459	?	2e-74	SKA_estExt_fgenesh2_pg.C_160133	0.087161	2.09987	2.09987	9.9958	34.7717	6.95725	1
Locus_12668_9Transcript_1/1_Confidence_1.000_Length_2191	?	0	au.g5347_t1	0.0871921	2.47617	2.47617	9.99172	2192.88	438.939	1
Locus_1463_5Transcript_1/1_Confidence_1.000_Length_1562	AST3	0	estExt_fgenesh2_pg.C_50411	0.0872334	2.30999	2.30999	9.9863	1967.81	394.103	1
Locus_698_7Transcript_1/1_Confidence_1.000_Length_2275	?	0	pasa_Sanger_mRNA16708	0.087282	2.18066	2.18066	9.97993	64.3498	12.8958	1
Locus_4534_7Transcript_1/1_Confidence_1.000_Length_1060	CHLREDRAFT_172474	1e-07	fgenesh2_pg.C_scaffold_18000140	0.0875366	2.91501	2.91501	9.94669	71.913	14.4597	1
Locus_6825_3Transcript_2/2_Confidence_0.909_Length_2544	AST1	0	fgenesh2_pg.C_scaffold_24000172	0.0875598	2.42617	2.42617	9.94366	101.119	20.3383	1
Locus_7909_8Transcript_1/1_Confidence_1.000_Length_836	CHLREDRAFT_195586	1e-14	SAN_e_gwW.18.100.1	0.0876654	5.88997	5.88997	9.92993	24.4369	4.92186	1
Locus_7102_10Transcript_4/11_Confidence_0.529_Length_1892	CYG24	5e-47	e_gwW.24.127.1	0.0880155	2.14374	2.14374	9.88465	915.401	185.217	1
Locus_23163_1Transcript_1/1_Confidence_1.000_Length_837	CHLREDRAFT_111714	1e-56	e_gwW.7.237.1	0.0884897	2.36335	2.36335	9.8239	30.7859	6.26754	1
Locus_151_4Transcript_1/2_Confidence_0.750_Length_1023	PSBY1	5e-24	estExt_fgenesh2_kg.C_40044	0.088698	5.40995	5.40995	9.79741	3004.79	613.384	1
Locus_32300_6Transcript_1/1_Confidence_1.000_Length_505	CHLREDRAFT_190576	6e-28	estExt_fgenesh2_pg.C_190238	0.0887079	2.54025	2.54025	9.79616	8.89405	1.81582	1
Locus_22232_1Transcript_1/1_Confidence_1.000_Length_1547	VTE5	2e-84	fgenesh2_pg.C_scaffold_22000174	0.0888329	3.42791	3.42791	9.78033	14.3055	2.92536	1
Locus_9436_3Transcript_1/1_Confidence_1.000_Length_1480	PDXK1	1e-99	SKA_estExt_gwp_1H.C_90216	0.0893217	2.64961	2.64961	9.71886	69.6414	14.3312	1
Locus_11004_5Transcript_2/2_Confidence_0.667_Length_796	?	1e-37	estExt_fgenesh1_pm.C_chromosome_170318	0.0893221	2.10785	2.10785	9.71881	60.5702	12.4645	1
Locus_17633_2Transcript_1/1_Confidence_1.000_Length_1298	VPS18	6e-62	SAN_165582	0.0899763	2.07933	2.07933	9.6376	10.5769	2.19493	1
Locus_35386_10Transcript_1/1_Confidence_1.000_Length_655	?	5e-58	pasa_Sanger_mRNA11339	0.0900618	2.30097	2.30097	9.62706	463.814	96.3564	1
Locus_1862_1Transcript_1/1_Confidence_1.000_Length_2349	MIN1	1e-58	acegs_kg.scaffold_11000167	0.0903306	2.57873	2.57873	9.5941	71.3587	14.8755	1
Locus_4954_5Transcript_1/1_Confidence_1.000_Length_1027	COQ10	3e-44	e_gwW.16.71.1	0.0903396	0.472996	-2.11418	9.59299	28.0816	5.8546	1
Locus_15820_7Transcript_1/1_Confidence_1.000_Length_414	?	5e-16	estExt_fgenesh1_pm.C_chromosome_100450	0.0903534	4.25291	4.25291	9.59131	330.342	68.8835	1
Locus_5052_2Transcript_1/1_Confidence_1.000_Length_589	?	1e-28	pasa_Sanger_mRNA31619	0.0904905	2.5228	2.5228	9.57458	10.4849	2.19015	1
Locus_14882_3Transcript_1/1_Confidence_1.000_Length_899	?	1e-78	au.g6415_t1	0.0905272	2.41805	2.41805	9.57011	8.37648	1.75055	1
Locus_163_1Transcript_1/1_Confidence_1.000_Length_1604	?	9e-97	kg.chromosome_6_#_1881_#_XP_001695358.1	0.0911946	2.01186	2.01186	9.48946	5.86645	1.23641	1
Locus_12468_2Transcript_1/1_Confidence_1.000_Length_2605	DLD2	0	SKA_Chlre2_kg.scaffold_1000106	0.091747	2.34674	2.34674	9.42358	17.5222	3.71879	1
Locus_16221_1Transcript_1/1_Confidence_1.000_Length_723	?	5e-23	estExt_fgenesh1_pg.C_chromosome_70600	0.0918225	6.49979	6.49979	9.41463	88.1856	18.7337	1
Locus_20676_7Transcript_1/1_Confidence_1.000_Length_463	?	5e-38	au.g13287_t1	0.0920518	4.13344	4.13344	9.38757	31.0918	6.62403	1
Locus_8999_8Transcript_1/1_Confidence_1.000_Length_908	CHLREDRAFT_141580	4e-38	Chlre2_kg.scaffold_7000407	0.0923298	4.26653	4.26653	9.35494	31.6215	6.76038	1
Locus_9646_7Transcript_1/1_Confidence_1.000_Length_914	CGL50	3e-35	fgenesh2_kg.C_scaffold_10000006	0.0923736	3.3708	3.3708	9.34982	93.5593	20.0131	1
Locus_4257_5Transcript_2/2_Confidence_0.250_Length_1540	CHLREDRAFT_188153	7e-137	estExt_fgenesh2_pg.C_90061	0.092382	3.04945	3.04945	9.34884	81.5747	17.4513	1
Locus_24147_6Transcript_1/1_Confidence_1.000_Length_728	?	7e-16	pasa_Sanger_mRNA2416	0.0929214	4.04831	4.04831	9.28614	28.9914	6.24402	1
Locus_30038_2Transcript_1/1_Confidence_1.000_Length_662	CHLREDRAFT_121477	1e-27	e_gwW.46.35.1	0.0929408	11.4222	11.4222	9.28391	18.7018	4.02887	1
Locus_2290_3Transcript_1/1_Confidence_1.000_Length_1135	COPT1	7e-09	DPA_Chlre2_kg.scaffold_6000101	0.0930015	4.35879	4.35879	9.2769	68.6094	14.7915	1
Locus_9103_3Transcript_2/2_Confidence_0.667_Length_979	?	7e-25	pasa_Sanger_mRNA11345	0.0934607	4.23465	4.23465	9.22419	47.8138	10.367	1
Locus_23715_5Transcript_1/1_Confidence_1.000_Length_1215	?	0	pasa_Sanger_mRNA7948	0.0934711	2.11977	2.11977	9.22301	19.0433	4.12951	1
Locus_19545_1Transcript_1/1_Confidence_1.000_Length_616	CHLREDRAFT_166797	3e-20	fgenesh2_pg.C_scaffold_5000266	0.0934803	4.10225	4.10225	9.22196	14.2251	3.08505	1
Locus_37814_8Transcript_1/1_Confidence_1.000_Length_385	?	4e-09	pasa_Sanger_mRNA2996	0.0936421	2.38971	2.38971	9.20352	23.4189	5.08911	1
Locus_4078_7Transcript_1/1_Confidence_1.000_Length_2476	CHLREDRAFT_111330	0	e_gwW.8.191.1	0.0937081	2.16735	2.16735	9.19602	222.53	48.3971	1
Locus_487_2Transcript_1/1_Confidence_1.000_Length_2962	CHLREDRAFT_196726	0	OVA_acegs_kg.scaffold_11000018	0.0937454	2.08119	2.08119	9.19178	567.688	123.521	1
Locus_2271_1Transcript_3/4_Confidence_0.500_Length_605	PRPL34	3e-12	estExt_fgenesh2_pg.C_10372	0.0938112	2.05616	2.05616	9.18431	41.4709	9.03081	1
Locus_3095_2Transcript_1/1_Confidence_1.000_Length_604	?	6e-15	au.g6490_t1	0.0938658	5.38955	5.38955	9.17813	88.0929	19.1962	1
Locus_18635_1Transcript_1/1_Confidence_1.000_Length_1380	CHLREDRAFT_182932	3e-55	estExt_fgenesh2_kg.C_100076	0.0940486	2.06891	2.06891	9.15747	11.8129	2.57994	1
Locus_767_6Transcript_1/1_Confidence_1.000_Length_2310	CCD1	3e-143	SKA_gwH.27.9.1	0.0941843	2.20257	2.20257	9.14219	247.527	54.1504	1
Locus_1782_5Transcript_2/2_Confidence_0.667_Length_1650	CHLREDRAFT_174129	6e-106	fgenesh2_pg.C_scaffold_24000204	0.0944526	2.19706	2.19706	9.1121	116.591	25.5904	1
Locus_8032_8Transcript_1/1_Confidence_1.000_Length_991	?	1e-128	au.g10255_t1	0.0944802	2.2996	2.2996	9.10902	53.7779	11.8076	1
Locus_7675_1Transcript_1/1_Confidence_1.000_Length_1930	MFT5	1e-79	estExt_fgenesh2_pg.C_10085	0.0944807	2.57459	2.57459	9.10897	43.8724	9.6328	1
Locus_205_8Transcript_1/1_Confidence_1.000_Length_1943	?	1e-44	Chlre2_kg.scaffold_8000018	0.0946605	2.78717	2.78717	9.08891	21.1577	4.65573	1
Locus_25821_2Transcript_1/1_Confidence_1.000_Length_889	CGL42	7e-86	SKA_Chlre2_kg.scaffold_40000074	0.0947578	6.36436	6.36436	9.07808	24.7195	5.44598	1
Locus_1144_3Transcript_2/4_Confidence_0.389_Length_1363	CHLREDRAFT_141972	7e-25	Chlre2_kg.scaffold_5000382	0.094933	3.66299	3.66299	9.05866	16.653	3.67671	1
Locus_2798_5Transcript_1/1_Confidence_1.000_Length_987	ERD2C	1e-33	SAN_fgenesh1_pg.C_scaffold_12000056	0.095071	4.05462	4.05462	9.04341	87.2283	19.291	1
Locus_4958_7Transcript_1/1_Confidence_1.000_Length_991	CHLREDRAFT_127079	4e-37	estExt_gwp_1H.C_60062	0.0953192	2.93371	2.93371	9.01609	560.952	124.433	1
Locus_43897_7Transcript_1/1_Confidence_1.000_Length_353	?	3e-38	pasa_Sanger_mRNA10293	0.0954124	0.436684	-2.28998	9.00586	88.6359	19.684	1
Locus_25144_3Transcript_1/1_Confidence_1.000_Length_499	MRPL19	5e-58	estExt_fgenesh2_pg.C_60326	0.0963559	2.922	2.922	8.9035	14.1841	3.1862	1
Locus_38982_7Transcript_1/1_Confidence_1.000_Length_349	CHLREDRAFT_143646	2e-10	Chlre2_kg.scaffold_2000374	0.0963665	12.5602	12.5602	8.90236	82.7688	18.5948	1
Locus_27686_7Transcript_1/1_Confidence_1.000_Length_933	HMOX2	2e-46	Chlre2_kg.scaffold_48000015	0.0966932	2.47753	2.47753	8.86739	15.735	3.54896	1
Locus_2315_3Transcript_1/1_Confidence_1.000_Length_2488	LPA1	0	e_gwW.9.201.1	0.0970532	2.16944	2.16944	8.82913	74.1835	16.8043	1
Locus_5126_7Transcript_1/2_Confidence_0.667_Length_1184	?	4e-64	au.g10256_t1	0.0970698	2.16026	2.16026	8.82737	47.4773	10.7568	1
Locus_38138_9Transcript_1/1_Confidence_1.000_Length_359	CHLREDRAFT_188513	2e-19	estExt_fgenesh2_pg.C_100309	0.0970983	2.70814	2.70814	8.82435	611.353	138.56	1
Locus_4660_5Transcript_1/1_Confidence_1.000_Length_1234	FAP206	4e-42	fgenesh2_pg.C_scaffold_15000234	0.0971363	2.46037	2.46037	8.82034	13.4078	3.04021	1
Locus_6730_3Transcript_2/2_Confidence_0.800_Length_1140	?	4e-86	pasa_Sanger_mRNA3308	0.0973506	4.03003	4.03003	8.79774	13.322	3.0285	1
Locus_17007_3Transcript_1/2_Confidence_0.917_Length_1419	?	4e-20	pasa_Sanger_mRNA8068	0.097503	2.16547	2.16547	8.78172	10.0175	2.28145	1
Locus_9879_2Transcript_1/1_Confidence_1.000_Length_701	CHLREDRAFT_123392	6e-58	e_gwW.85.15.1	0.0979513	3.33764	3.33764	8.7349	27.0802	6.20046	1
Locus_20226_5Transcript_1/1_Confidence_1.000_Length_1281	BUG23	5e-39	fgenesh1_pg.C_scaffold_4000321	0.0982727	2.08339	2.08339	8.70161	3.83566	0.881599	1
Locus_4392_5Transcript_2/2_Confidence_0.800_Length_2535	GTR25	0	estExt_gwp_1H.C_100286	0.0983757	2.04512	2.04512	8.69098	97.6715	22.4765	1
Locus_3162_2Transcript_1/1_Confidence_1.000_Length_676	FAP23	5e-45	e_gwW.72.16.1	0.0984358	2.1363	2.1363	8.68478	21.8275	5.02662	1
Locus_6787_8Transcript_2/2_Confidence_0.667_Length_715	?	2e-17	estExt_fgenesh1_pg.C_chromosome_130564	0.0987983	4.46407	4.46407	8.64762	10.9813	2.53972	1
Locus_2679_3Transcript_3/3_Confidence_0.556_Length_3095	?	1e-141	OVA_fgenesh2_pg.C_scaffold_32000151	0.0992974	2.42416	2.42416	8.59688	45.4192	10.5664	1
Locus_1508_1Transcript_2/2_Confidence_0.800_Length_1429	SFA	2e-101	estExt_gwp_1H.C_100291	0.0993582	3.18974	3.18974	8.59073	192.94	44.9183	1
Locus_6736_5Transcript_1/1_Confidence_1.000_Length_877	?	2e-29	estExt_fgenesh1_pg.C_chromosome_20485	0.0994321	3.27833	3.27833	8.58328	63.2617	14.7407	1
Locus_6075_6Transcript_1/1_Confidence_1.000_Length_1253	?	3e-40	DNE_1_Chlre2_kg.scaffold_8000156	0.0994435	0.014975	-66.7778	8.58212	8.61371	2.00736	1
Locus_224_1Transcript_41/499_Confidence_1.000_Length_923	?	5e-68	estExt_fgenesh1_pg.C_chromosome_160588	0.0994547	2.11624	2.11624	8.58099	220.528	51.3992	1
Locus_10961_3Transcript_1/7_Confidence_0.263_Length_2462	ELG29	1e-70	estExt_fgenesh1_pg.C_220033	0.099494	2.21341	2.21341	8.57703	14.6853	3.42432	1
Locus_13703_5Transcript_1/1_Confidence_1.000_Length_786	CHLREDRAFT_153191	2e-32	Chlre2_kg.scaffold_56000008	0.099498	2.00224	2.00224	8.57663	21.5008	5.01381	1
Locus_22831_8Transcript_1/1_Confidence_1.000_Length_679	CHLREDRAFT_160378	7e-28	acegs_kg.scaffold_97000007	0.0996936	2.98691	2.98691	8.55696	59.0278	13.7964	1
Locus_2292_3Transcript_3/5_Confidence_0.286_Length_2840	CHLREDRAFT_188711	6e-125	estExt_fgenesh2_pg.C_110254	0.100556	0.413192	-2.42018	8.47113	6.20583	1.46517	1
Locus_11168_7Transcript_1/2_Confidence_0.667_Length_601	CHLREDRAFT_166936	5e-11	fgenesh2_pg.C_scaffold_5000405	0.10062	2.53682	2.53682	8.46488	36.9449	8.72899	1
Locus_531_7Transcript_1/3_Confidence_0.818_Length_3986	CHLREDRAFT_149313	4e-97	Chlre2_kg.scaffold_26000048	0.100648	2.1108	2.1108	8.46214	127.575	30.1521	1
Locus_982_1Transcript_1/1_Confidence_1.000_Length_663	PRX3	6e-40	STE_fgenesh1_pm.C_scaffold_4000003	0.101106	3.09186	3.09186	8.41723	599.399	142.422	1
Locus_25139_1Transcript_1/1_Confidence_0.800_Length_544	?	5e-40	pasa_Sanger_mRNA24921	0.101136	2.16961	2.16961	8.41429	85.7268	20.3765	1
Locus_521_4Transcript_1/1_Confidence_1.000_Length_1195	RPE1	1e-131	estExt_gwp_1W.C_110362	0.101181	2.10647	2.10647	8.40996	3356.78	798.288	1
Locus_7457_6Transcript_1/1_Confidence_1.000_Length_2035	GAT1	0	estExt_fgenesh2_pg.C_100134	0.101449	2.13344	2.13344	8.38391	26.9236	6.42269	1
Locus_16731_1Transcript_1/1_Confidence_1.000_Length_1554	?	4e-117	kg.chromosome_2_#_1267_#_XP_001699706.1	0.101473	2.24975	2.24975	8.38159	37.2482	8.88809	1
Locus_29512_1Transcript_1/1_Confidence_1.000_Length_947	CHLREDRAFT_50452	2e-60	gwH.28.182.1	0.101547	3.01595	3.01595	8.37439	15.1692	3.62277	1
Locus_10060_7Transcript_2/2_Confidence_0.667_Length_919	?	4e-18	estExt_fgenesh1_pg.C_chromosome_60683	0.102371	6.46145	6.46145	8.29539	27.6177	6.65855	1
Locus_2586_8Transcript_1/1_Confidence_1.000_Length_1628	?	0	estExt_fgenesh1_pm.C_chromosome_160401	0.102653	2.32398	2.32398	8.26863	341.973	82.7157	1
Locus_18812_3Transcript_1/1_Confidence_1.000_Length_962	CDKI1	2e-96	BIS_CDKI	0.103227	2.21819	2.21819	8.21461	10.061	2.44953	1
Locus_481_6Transcript_1/1_Confidence_1.000_Length_1679	?	5e-102	pasa_Sanger_mRNA7117	0.103377	2.22835	2.22835	8.2006	56.3954	13.754	1
Locus_1641_6Transcript_1/1_Confidence_1.000_Length_2072	?	0	estExt_fgenesh1_pm.C_chromosome_70270	0.103725	2.70879	2.70879	8.16818	81.6873	20.0013	1
Locus_2058_2Transcript_1/1_Confidence_1.000_Length_1638	?	5e-126	au.g13524_t1	0.10389	2.16389	2.16389	8.15298	47.942	11.7606	1
Locus_9102_3Transcript_1/1_Confidence_1.000_Length_1456	RSP8	4e-104	Chlre2_kg.scaffold_7000113	0.103922	2.24706	2.24706	8.15004	9.87883	2.42424	1
Locus_14734_3Transcript_2/2_Confidence_0.667_Length_1764	?	2e-152	pm.chromosome_7_#_411	0.104775	2.12336	2.12336	8.07193	10.449	2.58898	1
Locus_2885_1Transcript_1/1_Confidence_1.000_Length_1427	?	2e-111	pg.chromosome_12_#_272	0.104907	2.34597	2.34597	8.05991	559.824	138.916	1
Locus_2341_10Transcript_1/2_Confidence_0.667_Length_483	?	7e-13	pasa_Sanger_mRNA15713	0.105029	0.0727774	-13.7405	8.04885	52.472	13.0384	1
Locus_17417_2Transcript_1/2_Confidence_0.667_Length_843	?	2e-09	au.g1678_t1	0.105076	2.72057	2.72057	8.04468	38.8585	9.66065	1
Locus_5180_3Transcript_6/6_Confidence_0.500_Length_1576	?	3e-169	au.g13427_t1	0.105145	2.41613	2.41613	8.03839	45.994	11.4436	1
Locus_8642_6Transcript_1/1_Confidence_1.000_Length_2465	?	5e-44	au.g6512_t1	0.105496	2.6527	2.6527	8.00686	32.4229	8.09879	1
Locus_28203_2Transcript_2/2_Confidence_0.833_Length_1309	TRM4	1e-166	e_gwW.9.31.1	0.106252	3.47495	3.47495	7.93965	27.1327	6.83474	1
Locus_17071_6Transcript_1/1_Confidence_1.000_Length_909	?	5e-126	pasa_Sanger_mRNA683	0.106278	2.53525	2.53525	7.93737	34.5966	8.71739	1
Locus_7795_3Transcript_1/1_Confidence_1.000_Length_2480	?	0	pasa_Sanger_mRNA25963	0.106449	2.40513	2.40513	7.92226	22.9709	5.79907	1
Locus_5408_8Transcript_1/1_Confidence_1.000_Length_1022	?	2e-09	pasa_Sanger_mRNA25654	0.106547	2.3235	2.3235	7.91369	39.2721	9.92511	1
Locus_5518_6Transcript_1/1_Confidence_1.000_Length_856	CHLREDRAFT_146877	8e-68	Chlre2_kg.scaffold_1000701	0.106891	2.79826	2.79826	7.88354	32.8118	8.32413	1
Locus_11021_3Transcript_1/1_Confidence_1.000_Length_2039	?	1e-57	pasa_Sanger_mRNA6837	0.107027	4.32379	4.32379	7.87168	43.5219	11.0579	1
Locus_14204_5Transcript_1/1_Confidence_1.000_Length_584	CSE1	4e-14	estExt_fgenesh2_pg.C_290076	0.107383	4.90221	4.90221	7.8408	70.0332	17.8638	1
Locus_9904_3Transcript_1/1_Confidence_1.000_Length_483	?	2e-29	pg.chromosome_2_#_356	0.107473	2.63481	2.63481	7.83303	10.9531	2.79664	1
Locus_1603_3Transcript_1/1_Confidence_1.000_Length_1906	GTS2	0	RWI_e_gwW.6.42.1	0.10783	2.18891	2.18891	7.80232	102.449	26.261	1
Locus_6446_8Transcript_1/1_Confidence_1.000_Length_407	CYG34	3e-44	Chlre2_kg.scaffold_28000172	0.108123	2.17397	2.17397	7.77728	51.6255	13.276	1
Locus_7091_8Transcript_1/9_Confidence_0.104_Length_3735	?	4e-103	pm.chromosome_5_#_133	0.108314	2.12745	2.12745	7.76101	162.626	41.9085	1
Locus_2874_6Transcript_1/1_Confidence_1.000_Length_1064	?	4e-66	pasa_Sanger_mRNA14329	0.108385	0.496778	-2.01297	7.75498	58.6061	15.1145	1
Locus_4228_6Transcript_1/2_Confidence_0.667_Length_1816	?	1e-93	pasa_Sanger_mRNA31401	0.10841	3.37415	3.37415	7.7529	15.943	4.11278	1
Locus_9021_3Transcript_1/6_Confidence_0.238_Length_1720	?	3e-16	pasa_Sanger_mRNA21890	0.109011	2.23106	2.23106	7.70225	8.61704	2.23754	1
Locus_11497_7Transcript_3/3_Confidence_0.600_Length_1268	?	2e-32	pasa_Sanger_mRNA14499	0.109014	2.82438	2.82438	7.70195	94.8174	24.6217	1
Locus_5232_6Transcript_1/1_Confidence_1.000_Length_1144	?	6e-25	pasa_Sanger_mRNA26528	0.1093	2.02899	2.02899	7.67808	10.4948	2.73371	1
Locus_23737_6Transcript_1/1_Confidence_1.000_Length_866	?	3e-62	pasa_Sanger_mRNA35876	0.109388	2.43529	2.43529	7.67072	3.51817	0.917299	1
Locus_87_1Transcript_3/11_Confidence_0.459_Length_2869	CHLREDRAFT_190061	3e-116	estExt_fgenesh2_pg.C_10645	0.109563	3.19287	3.19287	7.65611	120.553	31.492	1
Locus_14368_3Transcript_1/1_Confidence_1.000_Length_1071	CNK3	2e-139	estExt_gwp_1W.C_30636	0.109612	2.06368	2.06368	7.65207	7.62019	1.99167	1
Locus_26338_7Transcript_1/1_Confidence_1.000_Length_572	CHLREDRAFT_182903	4e-25	estExt_fgenesh2_kg.C_100045	0.109695	0.41864	-2.38868	7.64521	138.582	36.2533	1
Locus_10686_10Transcript_3/3_Confidence_0.750_Length_1514	DHC4	0	estExt_gwp_1H.C_50218	0.109779	2.10784	2.10784	7.63828	704.143	184.372	1
Locus_2481_8Transcript_1/1_Confidence_1.000_Length_717	CHLREDRAFT_115146	1e-28	e_gwW.12.98.1	0.109916	2.80618	2.80618	7.62694	36.4212	9.55068	1
Locus_48088_10Transcript_1/1_Confidence_1.000_Length_378	?	1e-07	pasa_Sanger_mRNA14272	0.110022	9.37552e-06	-106661	7.61823	113.763	29.866	1
Locus_10030_3Transcript_2/2_Confidence_0.500_Length_1328	?	5e-38	Chlre2_kg.scaffold_3000086	0.110059	2.96792	2.96792	7.61517	11.6407	3.05725	1
Locus_4543_8Transcript_2/3_Confidence_0.231_Length_1395	CHLREDRAFT_100664	2e-31	e_gwH.13.138.1	0.110379	2.43949	2.43949	7.58894	115.401	30.4129	1
Locus_18987_7Transcript_1/1_Confidence_1.000_Length_564	CHLREDRAFT_142312	9e-11	Chlre2_kg.scaffold_3000285	0.110593	3.63136	3.63136	7.57142	83.242	21.9885	1
Locus_5476_1Transcript_2/3_Confidence_0.667_Length_792	RER1	3e-79	estExt_fgenesh2_pg.C_200292	0.110696	2.00833	2.00833	7.56306	100.016	26.4486	1
Locus_9137_7Transcript_1/1_Confidence_1.000_Length_848	VPS11	7e-85	fgenesh1_pg.C_scaffold_73000047	0.111112	5.8549	5.8549	7.52934	54.1725	14.3897	1
Locus_34120_8Transcript_1/1_Confidence_1.000_Length_570	PIA1	2e-31	estExt_fgenesh2_pg.C_120213	0.111203	2.51701	2.51701	7.52202	56.0314	14.898	1
Locus_3089_8Transcript_1/3_Confidence_0.667_Length_1269	YCF39-2	2e-57	Chlre2_kg.scaffold_3000126	0.111209	3.42755	3.42755	7.5215	270.045	71.8062	1
Locus_34597_7Transcript_1/1_Confidence_1.000_Length_494	?	3e-22	au.g5236_t1	0.111457	2.3638	2.3638	7.50157	44.2312	11.7925	1
Locus_7552_10Transcript_1/1_Confidence_1.000_Length_1283	ZYS3-2	6e-108	Chlre2_kg.scaffold_12000129	0.111756	2.33487	2.33487	7.47767	853.119	228.178	1
Locus_17004_7Transcript_1/1_Confidence_1.000_Length_1013	CHLREDRAFT_101965	1e-86	e_gwH.1.618.1	0.112	2.60702	2.60702	7.45825	51.6119	13.8402	1
Locus_7375_8Transcript_1/3_Confidence_0.176_Length_664	?	3e-36	au.g12437_t2	0.112192	3.81887	3.81887	7.44304	82.4626	22.1583	1
Locus_15151_3Transcript_1/1_Confidence_1.000_Length_1396	CHLREDRAFT_193625	3e-20	estExt_fgenesh2_pg.C_450010	0.112494	2.40229	2.40229	7.41918	3.10853	0.837972	1
Locus_6917_10Transcript_3/4_Confidence_0.571_Length_1045	CHLREDRAFT_183224	2e-64	estExt_fgenesh2_kg.C_130037	0.112559	2.76938	2.76938	7.41406	114.666	30.9321	1
Locus_4820_8Transcript_1/1_Confidence_1.000_Length_906	?	1e-43	pasa_Sanger_mRNA2626	0.112793	2.40856	2.40856	7.39566	46.2166	12.4983	1
Locus_4737_3Transcript_1/1_Confidence_1.000_Length_978	CHLREDRAFT_187405	2e-20	estExt_fgenesh2_pg.C_60109	0.113069	3.53499	3.53499	7.37411	56.5109	15.3268	1
Locus_12145_5Transcript_1/1_Confidence_1.000_Length_810	CYP743A1	7e-38	DNE_e_gwW.1.412.1	0.113156	301.894	301.894	7.36732	8.66878	2.35331	1
Locus_1652_2Transcript_2/4_Confidence_0.636_Length_1920	PRP39	7e-154	estExt_fgenesh2_pg.C_450035	0.113439	2.02941	2.02941	7.34541	98.8504	26.9149	1
Locus_9234_2Transcript_7/8_Confidence_0.382_Length_3602	ORC1	3e-70	Chlre2_kg.scaffold_4000183	0.113637	2.71719	2.71719	7.33005	8.41835	2.29694	1
Locus_4585_1Transcript_1/1_Confidence_1.000_Length_1465	?	2e-136	estExt_fgenesh1_pg.C_chromosome_40090	0.113826	2076.81	2076.81	7.31554	0.957883	0.261876	1
Locus_13540_3Transcript_2/2_Confidence_0.750_Length_1124	?	1e-137	pasa_Sanger_mRNA174	0.113883	2.27486	2.27486	7.31112	30.3319	8.29747	1
Locus_2148_7Transcript_1/1_Confidence_1.000_Length_779	ANK14	3e-16	fgenesh1_pg.C_scaffold_32000029	0.113903	3.80465	3.80465	7.30958	24.4621	6.69316	1
Locus_15131_5Transcript_1/1_Confidence_1.000_Length_812	?	7e-26	pasa_Sanger_mRNA2088	0.113928	2.79192	2.79192	7.30768	6.23733	1.70706	1
Locus_2534_8Transcript_1/1_Confidence_1.000_Length_969	CHLREDRAFT_145215	1e-76	Chlre2_kg.scaffold_13000128	0.114389	2.24252	2.24252	7.2724	23.2108	6.38326	1
Locus_809_2Transcript_1/1_Confidence_1.000_Length_1018	PSAK	8e-20	estExt_fgenesh2_pg.C_320104	0.114836	2.71814	2.71814	7.2385	4751.4	1312.81	1
Locus_17403_1Transcript_1/1_Confidence_1.000_Length_2127	CHLREDRAFT_144604	9e-115	Chlre2_kg.scaffold_11000149	0.114848	3.58688	3.58688	7.23762	22.6276	6.25278	1
Locus_36692_5Transcript_1/1_Confidence_1.000_Length_619	?	4e-41	estExt_fgenesh1_pm.C_chromosome_100252	0.115628	3.03485	3.03485	7.17909	35.0782	9.77232	1
Locus_34342_5Transcript_1/1_Confidence_1.000_Length_547	?	3e-31	pasa_Sanger_mRNA13277	0.115965	0.442924	-2.25772	7.1541	8.92417	2.49484	1
Locus_21994_5Transcript_1/1_Confidence_1.000_Length_406	?	2e-17	pasa_Sanger_mRNA7222	0.116011	4.2789	4.2789	7.15063	73.6232	20.5921	1
Locus_5212_5Transcript_1/2_Confidence_0.833_Length_913	CHLREDRAFT_185995	2e-67	estExt_fgenesh2_kg.C_890005	0.116676	2.24725	2.24725	7.10171	112.007	31.5438	1
Locus_1184_5Transcript_1/1_Confidence_1.000_Length_958	CHLREDRAFT_114319	4e-108	e_gwW.9.70.1	0.116886	0.356993	-2.80118	7.08636	5.56841	1.57158	1
Locus_8141_8Transcript_1/1_Confidence_1.000_Length_566	CHLREDRAFT_206205	1e-25	OVA_OVA_169583	0.117222	6.8542	6.8542	7.06194	32.2795	9.14182	1
Locus_6204_7Transcript_1/1_Confidence_1.000_Length_936	CHLREDRAFT_152180	2e-22	Chlre2_kg.scaffold_44000043	0.117565	2.07879	2.07879	7.03716	16.0328	4.55662	1
Locus_12216_3Transcript_1/4_Confidence_0.733_Length_1613	?	2e-81	kg.chromosome_12_#_203_#_chlre3.11.91.2.11	0.117621	2.09895	2.09895	7.03312	12.7226	3.61791	1
Locus_14879_3Transcript_1/6_Confidence_0.529_Length_4601	?	0	au.g2883_t1	0.11763	2.02314	2.02314	7.03248	8.13875	2.31462	1
Locus_14521_6Transcript_1/1_Confidence_1.000_Length_733	?	2e-80	pasa_Sanger_mRNA30756	0.117855	2.55752	2.55752	7.01634	19.4646	5.54835	1
Locus_31380_5Transcript_1/1_Confidence_1.000_Length_825	?	1e-07	au.g2137_t1	0.118084	0.15192	-6.58241	6.99995	7.25333	2.0724	1
Locus_1026_3Transcript_1/1_Confidence_1.000_Length_2551	CHLREDRAFT_122970	0	e_gwW.77.4.1	0.118344	2.27973	2.27973	6.9814	149.057	42.7012	1
Locus_1064_10Transcript_6/8_Confidence_0.667_Length_3030	HSP70C	0	estExt_gwp_1W.C_220126	0.118658	2.45001	2.45001	6.95913	117.722	33.8324	1
Locus_469_8Transcript_1/1_Confidence_1.000_Length_463	CHLREDRAFT_113594	7e-24	e_gwW.4.205.1	0.118744	2.34281	2.34281	6.95301	24.1874	6.95738	1
Locus_6841_3Transcript_1/4_Confidence_0.308_Length_1176	?	1e-29	pasa_Sanger_mRNA6212	0.118955	3.99137	3.99137	6.93819	7.15116	2.06139	1
Locus_30783_5Transcript_1/1_Confidence_1.000_Length_774	CHLREDRAFT_151329	5e-08	Chlre2_kg.scaffold_38000067	0.118973	34789.6	34789.6	6.93688	34.9859	10.0869	1
Locus_1953_3Transcript_1/1_Confidence_1.000_Length_2651	SHKG1	0	estExt_gwp_1H.C_820057	0.119033	2.05266	2.05266	6.9327	28.0994	8.10634	1
Locus_13061_2Transcript_1/1_Confidence_1.000_Length_642	?	3e-62	pasa_Sanger_mRNA30161	0.119736	2.12836	2.12836	6.88352	23.8635	6.93352	1
Locus_5674_2Transcript_4/8_Confidence_0.250_Length_1297	PDE24	7e-55	e_gwW.41.19.1	0.120318	0.284031	-3.52075	6.84328	28.1863	8.23767	1
Locus_14537_7Transcript_1/2_Confidence_0.667_Length_1377	?	3e-96	pasa_Sanger_mRNA466	0.120385	2.19382	2.19382	6.83871	11.4977	3.36254	1
Locus_6837_1Transcript_1/1_Confidence_1.000_Length_5944	FAP244	3e-32	Chlre2_kg.scaffold_21000199	0.120508	2.76407	2.76407	6.83024	21.0652	6.16821	1
Locus_29885_7Transcript_1/1_Confidence_1.000_Length_672	?	3e-32	kg.chromosome_6_#_534_#_XP_001696569.1	0.12051	3.61592	3.61592	6.8301	39.7144	11.6292	1
Locus_3632_2Transcript_1/1_Confidence_1.000_Length_2451	CHLREDRAFT_188120	0	estExt_fgenesh2_pg.C_90007	0.120724	2.32055	2.32055	6.8155	1126.42	330.548	1
Locus_1242_1Transcript_2/2_Confidence_0.750_Length_845	?	3e-78	kg.chromosome_2_#_155_#_XP_001701641.1	0.121374	2.24058	2.24058	6.77128	14.9095	4.40375	1
Locus_12232_3Transcript_1/2_Confidence_0.667_Length_2466	CHLREDRAFT_158702	4e-17	acegs_kg.scaffold_29000021	0.121536	0.460656	-2.17082	6.76036	3.29379	0.974441	1
Locus_9784_3Transcript_1/1_Confidence_1.000_Length_763	HCS2	3e-65	e_gwW.45.58.1	0.121538	2.02176	2.02176	6.76023	2.813	0.83222	1
Locus_4776_7Transcript_3/4_Confidence_0.222_Length_582	CHLREDRAFT_145137	3e-13	Chlre2_kg.scaffold_13000050	0.121652	3.32574	3.32574	6.75257	29.2753	8.67086	1
Locus_6024_5Transcript_1/1_Confidence_1.000_Length_1989	?	1e-124	au.g13239_t1	0.121804	2.75133	2.75133	6.74232	18.7048	5.54846	1
Locus_618_6Transcript_1/1_Confidence_1.000_Length_2154	?	3e-15	au.g13046_t1	0.12203	3.60947	3.60947	6.7272	267.73	79.5962	1
Locus_14482_8Transcript_1/1_Confidence_1.000_Length_678	FAP110	1e-26	acegs_kg.scaffold_42000027	0.122493	4.00468	4.00468	6.69636	19.2811	5.75866	1
Locus_4658_3Transcript_1/1_Confidence_1.000_Length_1385	CSP41a	6e-167	SKA_chlre3.10.18.1.1	0.122509	2.35666	2.35666	6.69527	12.4584	3.72156	1
Locus_2767_2Transcript_1/2_Confidence_0.667_Length_773	?	5e-53	pasa_Sanger_mRNA9222	0.122589	0.000367325	-2722.39	6.68996	3.2641	0.975819	1
Locus_15379_1Transcript_1/1_Confidence_1.000_Length_2907	CHLREDRAFT_133402	0	estExt_gwp_1H.C_2140007	0.123122	10.7711	10.7711	6.6548	9.69834e-07	2.91469e-07	1
Locus_22333_1Transcript_1/2_Confidence_0.667_Length_1490	CHLREDRAFT_146312	9e-25	Chlre2_kg.scaffold_1000136	0.123244	2.47581	2.47581	6.64682	24.4599	7.3599	1
Locus_325_3Transcript_4/11_Confidence_0.517_Length_2792	NAR5	9e-31	estExt_gwp_1H.C_220091	0.123317	3.03266	3.03266	6.64202	203.498	61.276	1
Locus_12497_3Transcript_2/2_Confidence_0.833_Length_959	CHLREDRAFT_149090	4e-07	Chlre2_kg.scaffold_28000038	0.124024	2.30115	2.30115	6.59601	6.19754	1.87918	1
Locus_15555_7Transcript_1/1_Confidence_1.000_Length_1127	?	2e-95	au.g8328_t1	0.124242	9.69562	9.69562	6.58192	29.4415	8.94617	1
Locus_8516_6Transcript_1/1_Confidence_1.000_Length_1820	PYR5	0	e_gwW.1.91.1	0.124318	2.00305	2.00305	6.577	108.955	33.132	1
Locus_603_1Transcript_1/2_Confidence_0.875_Length_2563	MCM5	0	fgenesh2_pg.C_scaffold_1000244	0.124539	2.31851	2.31851	6.5628	46.5084	14.1733	1
Locus_12060_8Transcript_1/1_Confidence_1.000_Length_756	CHLREDRAFT_120247	6e-57	e_gwW.35.5.1	0.124632	0.485551	-2.05952	6.55688	21.9027	6.68084	1
Locus_2607_5Transcript_1/6_Confidence_0.706_Length_3431	?	7e-73	OVA_chlre3.49.61.3.11	0.124846	2.02813	2.02813	6.54319	172.737	52.7991	1
Locus_2915_3Transcript_1/1_Confidence_1.000_Length_1349	FAP256	2e-144	estExt_fgenesh2_pg.C_80079	0.124999	2.09542	2.09542	6.53337	9.52766	2.91661	1
Locus_18508_8Transcript_1/1_Confidence_1.000_Length_529	SelT	3e-33	OVA_OVA_ALO_fgenesh1_est.C_scaffold_1000187	0.125007	3.73306	3.73306	6.53288	75.42	23.0894	1
Locus_4884_3Transcript_6/7_Confidence_0.440_Length_3503	GPM2	0	Chlre2_kg.scaffold_1000037	0.125025	2.12989	2.12989	6.53175	9.38286	2.873	1
Locus_1350_6Transcript_1/2_Confidence_0.750_Length_1432	CNX1B	2e-175	e_gwW.4.219.1	0.125401	2.2711	2.2711	6.50786	32.0989	9.86464	1
Locus_4063_5Transcript_1/1_Confidence_1.000_Length_1146	?	1e-97	pasa_Sanger_mRNA32897	0.12548	2.29788	2.29788	6.50287	406.559	125.04	1
Locus_68_1Transcript_1/1_Confidence_1.000_Length_588	?	2e-18	pasa_Sanger_mRNA21525	0.125573	2.34787	2.34787	6.49696	12.2532	3.77198	1
Locus_1636_4Transcript_1/1_Confidence_1.000_Length_1842	POR	1e-158	estExt_gwp_1W.C_10376	0.125795	6.19119	6.19119	6.48302	713.084	219.985	1
Locus_2818_1Transcript_1/1_Confidence_1.000_Length_1054	CHLREDRAFT_96534	2e-94	e_gwH.8.220.1	0.126006	3.1468	3.1468	6.46977	13.4672	4.16312	1
Locus_13536_10Transcript_1/1_Confidence_1.000_Length_1269	LHCB4	9e-122	estExt_fgenesh2_kg.C_320006	0.126222	7.59657	7.59657	6.45621	30516.9	9453.5	1
Locus_2001_7Transcript_1/1_Confidence_1.000_Length_1243	CHLREDRAFT_136653	5e-45	estExt_gwp_1W.C_10469	0.126532	2.37986	2.37986	6.43693	847.136	263.211	1
Locus_565_3Transcript_1/1_Confidence_1.000_Length_1664	PBGD1	9e-178	estExt_fgenesh2_pg.C_670072	0.126578	3.24565	3.24565	6.43405	74.0165	23.0078	1
Locus_9350_6Transcript_1/1_Confidence_1.000_Length_1122	?	2e-86	pasa_Sanger_mRNA28195	0.126674	3.52551	3.52551	6.42807	64.7135	20.1347	1
Locus_258_5Transcript_1/1_Confidence_1.000_Length_946	PSAH	3e-50	estExt_fgenesh2_kg.C_100106	0.126902	2.61776	2.61776	6.41398	11800.9	3679.75	1
Locus_12970_7Transcript_1/1_Confidence_1.000_Length_920	?	1e-64	au.g9211_t1	0.12745	8.47237	8.47237	6.38021	55.2244	17.3111	1
Locus_17747_1Transcript_1/1_Confidence_1.000_Length_1218	?	2e-67	kg.chromosome_1_#_384_#_XP_001689439.1	0.127563	2.48515	2.48515	6.37335	375.141	117.722	1
Locus_3293_1Transcript_1/1_Confidence_1.000_Length_788	?	6e-57	pasa_Sanger_mRNA30658	0.127716	4.6101	4.6101	6.36397	66.1891	20.8012	1
Locus_9389_3Transcript_1/1_Confidence_1.000_Length_1191	?	1e-52	au.g3549_t1	0.128152	2.35049	2.35049	6.33746	4.17393	1.31722	1
Locus_5432_8Transcript_1/1_Confidence_1.000_Length_990	CHLREDRAFT_184434	6e-68	estExt_fgenesh2_kg.C_280076	0.128238	0.442787	-2.25842	6.33224	399.682	126.237	1
Locus_12498_5Transcript_1/1_Confidence_1.000_Length_2100	?	3e-148	pm.chromosome_6_#_265	0.128387	2.36986	2.36986	6.32325	29.893	9.45495	1
Locus_19895_2Transcript_1/1_Confidence_1.000_Length_409	CHLREDRAFT_141117	1e-12	Chlre2_kg.scaffold_8000288	0.129046	4.43593	4.43593	6.28366	90.3821	28.7673	1
Locus_308_7Transcript_2/2_Confidence_0.750_Length_1082	PSBP1	2e-88	estExt_fgenesh1_pg.C_200230	0.129239	4.60183	4.60183	6.27217	29429.6	9384.2	1
Locus_6622_10Transcript_1/2_Confidence_0.667_Length_1021	?	8e-10	kg.chromosome_12_#_1764_#_chlre3.18.41.2.11	0.129323	3.17507	3.17507	6.26714	426.796	136.201	1
Locus_7226_2Transcript_1/1_Confidence_1.000_Length_1410	?	8e-14	pasa_Sanger_mRNA12745	0.129401	4.64475	4.64475	6.2625	445.334	142.222	1
Locus_20306_6Transcript_1/1_Confidence_1.000_Length_1149	CHLREDRAFT_122463	1e-116	e_gwW.66.11.1	0.129551	2.04823	2.04823	6.25359	5.22207	1.6701	1
Locus_28400_8Transcript_1/1_Confidence_1.000_Length_651	CHLREDRAFT_116723	4e-76	e_gwW.1.731.1	0.129913	4.65034	4.65034	6.23217	49.3191	15.8273	1
Locus_183_4Transcript_1/1_Confidence_1.000_Length_930	PSAE	2e-36	estExt_GenewiseW_1.C_80164	0.129946	2.22071	2.22071	6.23024	6319.37	2028.61	1
Locus_5211_6Transcript_1/1_Confidence_1.000_Length_1461	CHLREDRAFT_143530	2e-88	Chlre2_kg.scaffold_2000258	0.129956	2.51996	2.51996	6.22966	29.1732	9.36589	1
Locus_19715_5Transcript_1/2_Confidence_0.667_Length_932	?	8e-37	pasa_Sanger_mRNA23818	0.130019	3.89513	3.89513	6.22598	11.6459	3.74106	1
Locus_19152_5Transcript_3/3_Confidence_0.824_Length_644	NRX4	1e-50	fgenesh2_pg.C_scaffold_39000164	0.130091	2.38813	2.38813	6.2217	23.8003	7.65074	1
Locus_4896_6Transcript_1/1_Confidence_1.000_Length_1161	CHLREDRAFT_145347	4e-103	Chlre2_kg.scaffold_13000260	0.130417	2.10738	2.10738	6.2026	232.044	74.8216	1
Locus_24556_10Transcript_1/1_Confidence_1.000_Length_565	NUOB16	4e-63	estExt_fgenesh2_pg.C_670053	0.131209	2.15328	2.15328	6.15651	273.142	88.7327	1
Locus_3846_2Transcript_1/1_Confidence_1.000_Length_787	CGL10	5e-39	fgenesh2_kg.C_scaffold_18000026	0.131289	2.21195	2.21195	6.15194	233.429	75.8879	1
Locus_1499_10Transcript_1/3_Confidence_0.667_Length_503	PSBR	3e-50	e_gwH.3.306.1	0.131574	2.24104	2.24104	6.13547	111024	36190.9	1
Locus_9070_6Transcript_1/1_Confidence_1.000_Length_1390	MFT6	2e-30	Chlre2_kg.scaffold_19000164	0.131677	3.64726	3.64726	6.1296	36.9082	12.0426	1
Locus_10370_2Transcript_1/1_Confidence_1.000_Length_1493	CHLREDRAFT_148911	9e-22	Chlre2_kg.scaffold_23000061	0.131812	2.36435	2.36435	6.12183	27.6427	9.03086	1
Locus_29119_8Transcript_1/1_Confidence_1.000_Length_887	?	2e-07	pg.chromosome_15_#_39	0.132018	2.83565	2.83565	6.11007	11.84	3.87557	1
Locus_1005_5Transcript_1/3_Confidence_0.571_Length_2246	FAD5A	2e-150	e_gwW.22.48.1	0.132151	2.06445	2.06445	6.10246	394.622	129.332	1
Locus_14753_7Transcript_1/1_Confidence_1.000_Length_750	FAP89	5e-19	estExt_fgenesh2_pg.C_10550	0.132161	3.91513	3.91513	6.10189	19.3491	6.342	1
Locus_13254_1Transcript_1/1_Confidence_1.000_Length_588	?	3e-19	estExt_fgenesh1_pm.C_750002	0.132184	3.6512	3.6512	6.10058	24.534	8.04318	1
Locus_1882_8Transcript_6/8_Confidence_0.300_Length_771	CYG55	2e-42	e_gwW.2.191.1	0.132592	3.22835	3.22835	6.07742	36.927	12.1522	1
Locus_24582_8Transcript_1/1_Confidence_1.000_Length_456	WRK1	1e-28	OVA_1_OVA_Chlre2_kg.scaffold_15000186	0.132614	7.79218	7.79218	6.07621	40.7464	13.4118	1
Locus_3331_2Transcript_1/1_Confidence_1.000_Length_1874	OTC1	2e-154	estExt_fgenesh2_pg.C_110328	0.132875	2.20545	2.20545	6.06146	327.964	108.213	1
Locus_11126_8Transcript_1/1_Confidence_1.000_Length_535	?	4e-16	pg.chromosome_7_#_559	0.133152	3.83486	3.83486	6.04589	19.0603	6.30519	1
Locus_1105_8Transcript_1/1_Confidence_1.000_Length_1083	NUO17	1e-66	estExt_gwp_1H.C_360011	0.134017	2.07537	2.07537	5.99763	147.9	49.3196	1
Locus_684_3Transcript_2/5_Confidence_0.455_Length_1386	CAH3	2e-65	OVA_fgenesh2_kg.C_scaffold_30000048	0.134181	2.09368	2.09368	5.98857	127.432	42.5585	1
Locus_12907_9Transcript_1/1_Confidence_1.000_Length_548	CHLREDRAFT_139981	1e-53	estExt_gwp_1W.C_590030	0.134553	2.16591	2.16591	5.96807	84.5333	28.3285	1
Locus_35750_7Transcript_1/1_Confidence_1.000_Length_795	RAB23	6e-96	SAN_estExt_gwp_1H.C_30277	0.134783	190861	190861	5.95547	364.275	122.333	1
Locus_8895_3Transcript_2/5_Confidence_0.235_Length_1498	?	1e-46	pg.chromosome_3_#_309	0.13485	0.465958	-2.14612	5.95181	11.7675	3.95428	1
Locus_2702_2Transcript_1/1_Confidence_1.000_Length_552	CHLREDRAFT_148816	1e-13	Chlre2_kg.scaffold_24000215	0.135277	3.24426	3.24426	5.92852	187.91	63.3918	1
Locus_3209_2Transcript_1/1_Confidence_1.000_Length_969	CHLREDRAFT_178280	2e-23	fgenesh2_pg.C_scaffold_50000086	0.13569	3.16653	3.16653	5.90611	40.7904	13.8129	1
Locus_9958_2Transcript_1/1_Confidence_1.000_Length_1016	DAD1	5e-43	Chlre2_kg.scaffold_5000173	0.135721	2.1237	2.1237	5.90448	132.145	44.7609	1
Locus_12698_8Transcript_1/1_Confidence_1.000_Length_852	?	5e-23	estExt_fgenesh1_pg.C_chromosome_110134	0.135756	3.54566	3.54566	5.90257	97.6434	33.085	1
Locus_21824_5Transcript_1/1_Confidence_1.000_Length_1966	FUSM	0	FER_query	0.136225	6.76971	6.76971	5.87733	4.64769	1.58157	1
Locus_4830_6Transcript_1/2_Confidence_0.750_Length_749	CHLREDRAFT_186421	7e-43	estExt_fgenesh2_pg.C_70027	0.13641	2.91532	2.91532	5.86746	46.2227	15.7556	1
Locus_28072_7Transcript_1/1_Confidence_1.000_Length_843	?	6e-40	au.g4126_t1	0.137288	2.547	2.547	5.82082	26.0161	8.93897	1
Locus_17828_6Transcript_1/1_Confidence_1.000_Length_1421	FAP230	6e-11	estExt_fgenesh1_pg.C_10058	0.137854	0.456502	-2.19057	5.79104	1.88642	0.651496	1
Locus_14239_7Transcript_1/1_Confidence_1.000_Length_599	?	7e-46	estExt_fgenesh1_pg.C_chromosome_160157	0.137888	2.73561	2.73561	5.78929	27.2523	9.41474	1
Locus_2193_6Transcript_1/1_Confidence_1.000_Length_526	CHLREDRAFT_153452	7e-31	Chlre2_kg.scaffold_58000014	0.137961	2.08498	2.08498	5.78549	16.2709	5.62471	1
Locus_2156_7Transcript_2/2_Confidence_0.750_Length_1746	?	9e-106	pasa_Sanger_mRNA19547	0.139222	2.19565	2.19565	5.72017	124.716	43.6056	1
Locus_7466_6Transcript_1/1_Confidence_1.000_Length_521	CHLREDRAFT_183265	4e-19	estExt_fgenesh2_kg.C_130086	0.14004	2.17237	2.17237	5.67848	14.307	5.03904	1
Locus_2399_6Transcript_1/1_Confidence_1.000_Length_1778	?	2e-71	estExt_fgenesh1_pg.C_chromosome_20325	0.140337	2.37583	2.37583	5.66342	6.63502	2.34311	1
Locus_1_6Transcript_654/2655_Confidence_1.000_Length_1468	KAP1	0	estExt_fgenesh2_kg.C_40036	0.140405	2.02619	2.02619	5.66002	107.329	37.9252	1
Locus_1501_3Transcript_1/4_Confidence_0.786_Length_2277	MTA4	6e-33	estExt_fgenesh2_kg.C_450003	0.140704	2.36878	2.36878	5.64497	274.416	97.2249	1
Locus_149_3Transcript_2/2_Confidence_0.923_Length_1313	?	9e-28	kg.chromosome_1_#_1718_#_XP_001689768.1	0.140815	2.47513	2.47513	5.6394	8.7205	3.09271	1
Locus_11397_8Transcript_1/1_Confidence_1.000_Length_1359	?	1e-71	pm.chromosome_12_#_231	0.141268	2.21024	2.21024	5.61672	39.5149	14.0705	1
Locus_18911_7Transcript_1/1_Confidence_1.000_Length_563	?	2e-34	estExt_fgenesh1_pg.C_820002	0.141881	3.3055	3.3055	5.58634	148.118	53.0288	1
Locus_13865_3Transcript_1/1_Confidence_1.000_Length_1194	CHLREDRAFT_143307	7e-69	Chlre2_kg.scaffold_2000035	0.142149	2.1421	2.1421	5.57315	19.2017	6.8908	1
Locus_7783_1Transcript_4/4_Confidence_0.500_Length_1315	CHLREDRAFT_105088	3e-64	e_gwH.32.95.1	0.142158	0.258282	-3.87174	5.57267	15.3025	5.49199	1
Locus_4295_3Transcript_2/8_Confidence_0.519_Length_1968	?	8e-11	pasa_Sanger_mRNA24199	0.142185	3927.43	3927.43	5.57134	0.612465	0.219863	1
Locus_11482_3Transcript_4/4_Confidence_0.700_Length_1642	?	3e-64	au.g2116_t1	0.142705	2.40346	2.40346	5.54587	16.3796	5.90694	1
Locus_3414_1Transcript_2/4_Confidence_0.650_Length_2047	CYG54	3e-60	e_gwW.11.105.1	0.142854	2.37234	2.37234	5.5386	5.46169	1.97222	1
Locus_4554_6Transcript_1/1_Confidence_1.000_Length_2684	?	0	estExt_fgenesh1_pg.C_chromosome_130453	0.143448	3.19587	3.19587	5.50978	17.2214	6.25122	1
Locus_34_5Transcript_4/9_Confidence_0.111_Length_768	CHLREDRAFT_93340	9e-09	fgenesh1_est.C_scaffold_8000060	0.143555	5.86952	5.86952	5.50462	26.1614	9.50526	1
Locus_2193_8Transcript_3/3_Confidence_0.600_Length_1257	SAD1	1e-27	Chlre2_kg.scaffold_3000388	0.143687	2.19778	2.19778	5.49828	21.34	7.76243	1
Locus_11557_3Transcript_1/2_Confidence_0.444_Length_720	?	1e-19	pm.chromosome_17_#_345	0.143777	5.96643	5.96643	5.49394	10.9058	3.97013	1
Locus_14131_5Transcript_2/2_Confidence_0.800_Length_1997	?	6e-43	au.g14038_t1	0.1438	2.21256	2.21256	5.49286	35.5137	12.9309	1
Locus_2589_1Transcript_1/1_Confidence_1.000_Length_1215	SAG1	8e-45	FER_41400384	0.144166	4.30263	4.30263	5.4753	8.91784	3.25748	1
Locus_4922_7Transcript_1/1_Confidence_1.000_Length_642	?	3e-64	pm.chromosome_7_#_69	0.14418	2.61711	2.61711	5.47463	20.5951	7.52382	1
Locus_11152_7Transcript_1/1_Confidence_1.000_Length_663	?	5e-30	estExt_fgenesh2_pg.C_370045	0.144456	2.01776	2.01776	5.46143	22.0737	8.08351	1
Locus_25620_8Transcript_1/1_Confidence_1.000_Length_488	CHLREDRAFT_188695	8e-53	estExt_fgenesh2_pg.C_110234	0.145941	2.53375	2.53375	5.39145	19.5357	7.24691	1
Locus_7056_6Transcript_1/1_Confidence_1.000_Length_3508	?	1e-80	au.g15105_t1	0.146044	2.014	2.014	5.38662	8.79988	3.26731	1
Locus_4119_7Transcript_1/1_Confidence_1.000_Length_1286	CHLREDRAFT_190833	3e-75	estExt_fgenesh2_pg.C_200151	0.146265	2.38195	2.38195	5.37636	113.902	42.3712	1
Locus_9736_5Transcript_1/1_Confidence_1.000_Length_922	CHLREDRAFT_118056	4e-127	e_gwW.21.170.1	0.146604	2.08183	2.08183	5.36063	30.8663	11.5159	1
Locus_8229_8Transcript_1/1_Confidence_1.000_Length_270	CHLREDRAFT_107819	1e-14	e_gwH.65.8.1	0.146845	3.34433	3.34433	5.3495	75.6243	28.2734	1
Locus_8842_9Transcript_2/3_Confidence_0.600_Length_675	RWP7	3e-11	FER_Chlre2_kg.scaffold_14000013	0.1469	0.46186	-2.16516	5.34698	95.0344	35.5469	1
Locus_241_7Transcript_1/4_Confidence_0.500_Length_1452	CHLREDRAFT_189321	3e-07	estExt_fgenesh2_pg.C_140234	0.147309	11090.9	11090.9	5.32818	5.57594	2.093	1
Locus_9572_7Transcript_3/3_Confidence_0.750_Length_1925	CTP3	3e-148	HAN_e_gwW.35.64.1	0.147759	2.28801	2.28801	5.30765	64.2006	24.1917	1
Locus_10312_3Transcript_3/4_Confidence_0.286_Length_616	CHLREDRAFT_105899	4e-13	e_gwH.37.143.1	0.147955	4.06852	4.06852	5.29877	9.95002	3.7556	1
Locus_5642_8Transcript_1/2_Confidence_0.750_Length_561	CHLREDRAFT_167010	5e-18	fgenesh2_pg.C_scaffold_3000020	0.148366	2.36343	2.36343	5.28017	134.253	50.8519	1
Locus_5146_5Transcript_1/1_Confidence_1.000_Length_1807	?	3e-127	pg.chromosome_12_#_201	0.148415	2.2834	2.2834	5.27793	71.7126	27.1745	1
Locus_6427_10Transcript_2/2_Confidence_0.909_Length_497	CHLREDRAFT_145855	2e-07	Chlre2_kg.scaffold_15000169	0.148656	2.29825	2.29825	5.26711	76.7199	29.1317	1
Locus_17354_5Transcript_1/1_Confidence_1.000_Length_693	TPK1	5e-44	gwW.1.690.1	0.148991	3.6546	3.6546	5.25207	27.6686	10.5363	1
Locus_21173_8Transcript_1/1_Confidence_1.000_Length_586	CGLD21	1e-71	SKA_fgenesh2_pg.C_scaffold_9000300	0.149144	2.03979	2.03979	5.24523	12.0404	4.59098	1
Locus_15132_2Transcript_2/2_Confidence_0.800_Length_1117	CHLREDRAFT_206245	7e-27	OVA_Chlre2_kg.scaffold_12000016	0.149653	5.08551	5.08551	5.22257	12.792	4.89875	1
Locus_1652_5Transcript_1/1_Confidence_1.000_Length_1465	TRZ4	4e-63	fgenesh2_pg.C_scaffold_1000570	0.149744	3.37501	3.37501	5.21853	16.9107	6.48101	1
Locus_17500_6Transcript_1/1_Confidence_1.000_Length_720	?	2e-81	pasa_Sanger_mRNA18953	0.149855	3.28378	3.28378	5.2136	12.142	4.65782	1
Locus_2194_1Transcript_1/1_Confidence_1.000_Length_1671	GLN3	0	estExt_gwp_1W.C_180099	0.150092	2.00792	2.00792	5.20316	1412.95	543.111	1
Locus_2014_3Transcript_1/1_Confidence_1.000_Length_1147	CHLREDRAFT_111372	5e-130	e_gwW.8.230.1	0.150524	2.05266	2.05266	5.18414	40.8609	15.7638	1
Locus_1_6Transcript_762/2655_Confidence_1.000_Length_1148	CHLREDRAFT_144600	3e-72	Chlre2_kg.scaffold_11000145	0.150618	2.74821	2.74821	5.18003	20.2955	7.83605	1
Locus_6624_2Transcript_1/1_Confidence_1.000_Length_1149	CHLREDRAFT_135100	1e-93	estExt_gwp_1W.C_90036	0.150779	2.52028	2.52028	5.17299	12.3754	4.78462	1
Locus_13639_5Transcript_1/1_Confidence_1.000_Length_894	?	6e-126	pasa_Sanger_mRNA4228	0.151016	2.22364	2.22364	5.16267	44.7758	17.346	1
Locus_6129_1Transcript_6/8_Confidence_0.273_Length_613	CHLREDRAFT_192081	2e-103	estExt_fgenesh2_pg.C_300052	0.15182	2.49219	2.49219	5.1278	130.994	51.0915	1
Locus_17439_2Transcript_2/2_Confidence_0.750_Length_1154	?	3e-59	pasa_Sanger_mRNA5341	0.151977	2.25447	2.25447	5.12106	42.6617	16.6613	1
Locus_10337_5Transcript_1/1_Confidence_1.000_Length_1502	?	2e-12	pasa_Sanger_mRNA35369	0.15209	2.16478	2.16478	5.11623	162.008	63.3312	1
Locus_13247_5Transcript_1/1_Confidence_1.000_Length_542	?	8e-10	pasa_Sanger_mRNA10769	0.154188	2.54888	2.54888	5.02737	84.0398	33.4329	1
Locus_17419_7Transcript_1/1_Confidence_1.000_Length_695	EIF3K	1e-66	estExt_gwp_1W.C_890023	0.154729	2.4449	2.4449	5.00482	75.5705	30.1991	1
Locus_35608_7Transcript_1/1_Confidence_1.000_Length_527	CHLREDRAFT_158454	9e-14	acegs_kg.scaffold_26000082	0.156479	3.22262	3.22262	4.93308	48.2962	19.5806	1
Locus_2848_4Transcript_1/1_Confidence_1.000_Length_796	GUN4	2e-87	SKA_estExt_fgenesh2_pg.C_60106	0.156809	2.21052	2.21052	4.91974	271.726	110.464	1
Locus_13675_5Transcript_1/1_Confidence_1.000_Length_816	SET4	4e-70	fgenesh1_pg.C_scaffold_83000049	0.157778	3.13755	3.13755	4.88083	35.1522	14.4042	1
Locus_28245_7Transcript_1/1_Confidence_1.000_Length_746	CHLREDRAFT_168311	2e-23	fgenesh2_pg.C_scaffold_4000362	0.158065	2.10973	2.10973	4.86941	14.2535	5.85431	1
Locus_11749_2Transcript_2/2_Confidence_0.833_Length_965	CYG33	8e-56	e_gwW.42.35.1	0.158401	2.2408	2.2408	4.85611	7.35701	3.03	1
Locus_8652_3Transcript_2/7_Confidence_0.440_Length_3644	?	7e-50	pg.chromosome_3_#_564	0.158469	2.21117	2.21117	4.8534	16.0003	6.59343	1
Locus_5421_9Transcript_1/1_Confidence_1.000_Length_393	?	3e-13	pasa_Sanger_mRNA8711	0.158476	0.447114	-2.23656	4.85312	64.5893	26.6176	1
Locus_29496_7Transcript_1/1_Confidence_1.000_Length_742	?	8e-85	pasa_Sanger_mRNA34632	0.159102	3.21299	3.21299	4.82849	9.28616	3.8464	1
Locus_24609_5Transcript_1/1_Confidence_1.000_Length_334	?	2e-11	pasa_Sanger_mRNA11973	0.159392	2.67033e-05	-37448.6	4.81715	17.8822	7.42438	1
Locus_11035_5Transcript_1/1_Confidence_1.000_Length_1563	?	1e-45	estExt_fgenesh1_pm.C_chromosome_160027	0.159393	2.80599	2.80599	4.8171	10.5425	4.37711	1
Locus_1961_5Transcript_1/1_Confidence_1.000_Length_4422	CHLI1	0	estExt_gwp_1W.C_120189	0.15957	2.02182	2.02182	4.81019	768.942	319.714	1
Locus_4989_7Transcript_1/1_Confidence_1.000_Length_2099	MFT9	3e-171	estExt_gwp_1W.C_280053	0.159936	2.05981	2.05981	4.79594	81.5609	34.0125	1
Locus_9551_8Transcript_1/1_Confidence_1.000_Length_938	?	4e-68	au.g9422_t1	0.160019	2.00592	2.00592	4.79275	21.3795	8.92158	1
Locus_506_6Transcript_6/10_Confidence_0.412_Length_1343	?	4e-159	MAY_157237	0.160158	2.09006	2.09006	4.78736	379.891	158.706	1
Locus_1891_3Transcript_2/4_Confidence_0.800_Length_2771	MITC4	4e-15	Chlre2_kg.scaffold_6000134	0.160502	2.5475	2.5475	4.77407	523.373	219.257	1
Locus_2943_2Transcript_1/1_Confidence_1.000_Length_1047	?	2e-42	au.g9126_t1	0.160685	2.69314	2.69314	4.76703	81.7758	34.3089	1
Locus_22688_5Transcript_1/1_Confidence_1.000_Length_949	TEF4	2e-62	estExt_fgenesh2_kg.C_50051	0.16155	2.82403	2.82403	4.73397	787.768	332.815	1
Locus_1351_2Transcript_2/5_Confidence_0.565_Length_935	CHLREDRAFT_139747	3e-82	estExt_gwp_1W.C_540127	0.161673	2.05089	2.05089	4.72928	42.9872	18.1792	1
Locus_3379_8Transcript_1/1_Confidence_1.000_Length_1335	CLR7	8e-42	fgenesh2_pg.C_scaffold_43000073	0.162157	3.18596	3.18596	4.71098	20.9809	8.90725	1
Locus_22458_8Transcript_1/1_Confidence_1.000_Length_613	?	4e-77	kg.chromosome_1_#_2237_#_chlre3.42.58.2.11	0.162458	2.36314	2.36314	4.69963	21.3178	9.07212	1
Locus_31186_5Transcript_1/1_Confidence_1.000_Length_758	MYO3	1e-19	e_gwW.2.46.1	0.162838	3.30388	3.30388	4.6854	11.1489	4.75901	1
Locus_22522_1Transcript_1/1_Confidence_1.000_Length_662	MRPL11	6e-63	estExt_fgenesh2_kg.C_320021	0.163102	0.41444	-2.4129	4.67551	52.832	22.5995	1
Locus_9929_2Transcript_1/1_Confidence_1.000_Length_680	DCP2	8e-60	Chlre2_kg.scaffold_16000101	0.163708	2.00031	2.00031	4.65303	45.4136	19.52	1
Locus_15203_8Transcript_1/1_Confidence_1.000_Length_1156	CHLREDRAFT_175668	4e-47	fgenesh2_pg.C_scaffold_29000141	0.163751	3.40363	3.40363	4.65141	66.8413	28.7402	1
Locus_20051_6Transcript_1/1_Confidence_1.000_Length_1280	?	8e-98	au.g7558_t1	0.163892	2.33929	2.33929	4.6462	61.2736	26.3758	1
Locus_1707_6Transcript_7/7_Confidence_0.385_Length_1814	?	1e-74	au.g7488_t1	0.163975	2.0127	2.0127	4.64313	12.3639	5.32566	1
Locus_3902_6Transcript_3/3_Confidence_0.600_Length_2022	MRPS9	9e-27	Chlre2_kg.scaffold_5000204	0.164887	2.40848	2.40848	4.6097	21.2902	9.23713	1
Locus_10813_5Transcript_1/1_Confidence_1.000_Length_522	?	6e-12	pasa_Sanger_mRNA21155	0.165649	3.68384	3.68384	4.58202	21.8295	9.52832	1
Locus_2721_5Transcript_1/1_Confidence_1.000_Length_853	CHLREDRAFT_186616	8e-81	estExt_fgenesh2_pg.C_70324	0.165689	2.05245	2.05245	4.58056	173.49	75.7506	1
Locus_15344_7Transcript_1/2_Confidence_0.750_Length_628	CHLREDRAFT_184536	4e-66	estExt_fgenesh2_kg.C_250012	0.16586	2.25336	2.25336	4.57439	117.793	51.501	1
Locus_10854_2Transcript_1/3_Confidence_0.818_Length_1505	AOC4	8e-58	fgenesh2_pg.C_scaffold_69000063	0.166425	2.19945	2.19945	4.55408	5.4655	2.40026	1
Locus_26199_1Transcript_1/1_Confidence_1.000_Length_417	?	1e-07	pg.chromosome_10_#_262	0.16649	19032	19032	4.55178	3.62181	1.59138	1
Locus_224_1Transcript_133/499_Confidence_1.000_Length_441	CCM1	6e-40	estExt_fgenesh2_pg.C_50429	0.167833	2.03278	2.03278	4.50411	66.5169	29.5361	1
Locus_9487_6Transcript_2/3_Confidence_0.667_Length_1766	?	5e-16	kg.chromosome_12_#_1235_#_XP_001702990.1	0.168387	186.119	186.119	4.48466	13.8596	6.18091	1
Locus_23253_6Transcript_1/1_Confidence_1.000_Length_1180	LHCP2	8e-59	e_gwH.4.104.1	0.168605	2.56441	2.56441	4.47705	22.741	10.1589	1
Locus_19778_2Transcript_1/1_Confidence_1.000_Length_778	CHLREDRAFT_189299	3e-31	estExt_fgenesh2_pg.C_140200	0.168947	2.29386	2.29386	4.46515	5.47001	2.45009	1
Locus_26452_6Transcript_1/1_Confidence_1.000_Length_573	?	3e-18	au.g7854_t1	0.169385	2.24466	2.24466	4.44998	11.0027	4.94503	1
Locus_889_6Transcript_1/2_Confidence_0.667_Length_3064	?	0	estExt_fgenesh1_pg.C_180059	0.169397	2.24181	2.24181	4.44954	25.0706	11.2688	1
Locus_15070_10Transcript_1/1_Confidence_1.000_Length_368	CHLREDRAFT_115715	7e-40	e_gwW.14.185.1	0.169401	2.23995	2.23995	4.44943	184.547	82.9531	1
Locus_18852_5Transcript_1/1_Confidence_1.000_Length_575	?	3e-19	au.g12670_t1	0.169436	2.85052	2.85052	4.44821	13.265	5.96418	1
Locus_4719_6Transcript_1/1_Confidence_1.000_Length_2837	MCM6	0	estExt_gwp_1H.C_90010	0.170881	2.18884	2.18884	4.39874	32.9046	14.9609	1
Locus_15868_7Transcript_1/1_Confidence_1.000_Length_1330	TSA1	6e-118	estExt_GenewiseW_1.C_310105	0.171428	2.16413	2.16413	4.38024	56.8323	25.9494	1
Locus_2252_6Transcript_3/9_Confidence_0.500_Length_1352	CYG36	1e-57	estExt_fgenesh2_pg.C_10217	0.171652	3.32719	3.32719	4.37268	12.1442	5.55459	1
Locus_6355_6Transcript_1/1_Confidence_1.000_Length_1525	TEF7	3e-15	estExt_fgenesh2_pg.C_90288	0.171924	2.24455	2.24455	4.36356	47.8814	21.946	1
Locus_31155_3Transcript_1/1_Confidence_1.000_Length_807	CHLREDRAFT_153826	2e-28	Chlre2_kg.scaffold_65000040	0.171963	2.30554	2.30554	4.36225	7.39516	3.39053	1
Locus_13603_6Transcript_1/1_Confidence_1.000_Length_747	PUS5	6e-81	Chlre2_kg.scaffold_13000168	0.171963	2.30555	2.30555	4.36224	8.63085	3.95707	1
Locus_3713_5Transcript_1/1_Confidence_1.000_Length_1475	?	7e-36	pasa_Sanger_mRNA31337	0.17207	2.38194	2.38194	4.35867	17.3367	7.95505	1
Locus_22549_9Transcript_1/1_Confidence_1.000_Length_583	HIS7	1e-57	fgenesh2_pg.C_scaffold_33000108	0.172498	2.13338	2.13338	4.34436	222.229	102.307	1
Locus_12059_5Transcript_1/1_Confidence_1.000_Length_820	?	6e-65	pasa_Sanger_mRNA21651	0.172769	2.23423	2.23423	4.33537	63.2591	29.1828	1
Locus_15229_8Transcript_1/1_Confidence_1.000_Length_668	?	2e-67	kg.chromosome_15_#_148_#_chlre3.85.14.2.91	0.17284	2.48873	2.48873	4.33298	65.6797	30.3161	1
Locus_15099_6Transcript_1/1_Confidence_1.000_Length_1479	CHLREDRAFT_149761	5e-51	Chlre2_kg.scaffold_27000030	0.172847	2.08309	2.08309	4.33275	22.7953	10.5223	1
Locus_6214_1Transcript_1/1_Confidence_1.000_Length_2691	FTSH4	0	gwW.2.27.1	0.1729	2.05511	2.05511	4.33102	57.758	26.6718	1
Locus_2837_2Transcript_1/1_Confidence_1.000_Length_2948	ISA2	0	fgenesh1_pg.C_scaffold_13000279	0.172918	2.57422	2.57422	4.33043	55.7939	25.7683	1
Locus_44299_10Transcript_1/1_Confidence_1.000_Length_343	TAL1	2e-07	Chlre2_kg.scaffold_1000398	0.172964	1.32114e-05	-75692.3	4.32889	57.2929	26.47	1
Locus_794_7Transcript_2/3_Confidence_0.308_Length_762	CHLREDRAFT_153344	5e-17	Chlre2_kg.scaffold_60000033	0.172997	2.6342	2.6342	4.32779	205.33	94.8892	1
Locus_4588_5Transcript_1/1_Confidence_1.000_Length_752	CHLREDRAFT_188593	2e-99	estExt_fgenesh2_pg.C_110071	0.173285	2.10524	2.10524	4.31826	198.685	92.0209	1
Locus_9348_3Transcript_2/2_Confidence_0.833_Length_1371	FAP83	4e-34	Chlre2_kg.scaffold_88000027	0.173705	2.19914	2.19914	4.30443	24.6723	11.4637	1
Locus_14279_3Transcript_1/1_Confidence_1.000_Length_1863	?	1e-37	au.g6546_t1	0.174337	3.09572	3.09572	4.28377	0.786921	0.367396	1
Locus_15611_2Transcript_1/1_Confidence_1.000_Length_1270	?	0	estExt_fgenesh1_pg.C_chromosome_10719	0.17448	2.09354	2.09354	4.27911	8.2153	3.83972	1
Locus_16351_7Transcript_1/1_Confidence_1.000_Length_427	?	2e-39	pm.chromosome_17_#_359	0.174747	2.11427	2.11427	4.27042	22.1041	10.3522	1
Locus_3067_2Transcript_1/1_Confidence_1.000_Length_1101	CHLREDRAFT_206199	3e-36	OVA_166914	0.174968	4.82936	4.82936	4.26326	19.3689	9.08643	1
Locus_28859_8Transcript_1/1_Confidence_1.000_Length_826	CHLREDRAFT_187429	8e-78	estExt_fgenesh2_pg.C_60150	0.174988	4.81443	4.81443	4.26262	14.4778	6.79293	1
Locus_6118_1Transcript_1/1_Confidence_1.000_Length_1098	?	1e-58	kg.chromosome_12_#_3_#_chlre3.88.42.1.3	0.175099	2.45112	2.45112	4.25903	18.6482	8.75704	1
Locus_16384_6Transcript_1/1_Confidence_1.000_Length_1617	COX15	1e-91	e_gwW.7.109.1	0.175638	2.22749	2.22749	4.24168	25.1103	11.8398	1
Locus_6525_3Transcript_2/3_Confidence_0.667_Length_3525	?	2e-34	estExt_fgenesh1_pg.C_chromosome_130344	0.175881	3.14667	3.14667	4.23388	6.12528	2.89346	1
Locus_2975_2Transcript_1/1_Confidence_1.000_Length_727	?	5e-50	au.g6639_t1	0.17671	2.1924	2.1924	4.20745	47.9556	22.7956	1
Locus_908_8Transcript_1/2_Confidence_0.667_Length_870	PSBP9	5e-50	estExt_fgenesh2_kg.C_260018	0.176724	3.11066	3.11066	4.20701	84.5584	40.1988	1
Locus_15805_7Transcript_1/1_Confidence_1.000_Length_761	CHLREDRAFT_148421	4e-22	Chlre2_kg.scaffold_21000034	0.176922	2.31	2.31	4.20072	50.8297	24.2005	1
Locus_5373_10Transcript_2/4_Confidence_0.625_Length_2721	MME3	6e-122	MHS_e_gwW.17.15.1	0.178506	0.25425	-3.93314	4.15106	11.877	5.72239	1
Locus_14468_3Transcript_1/1_Confidence_1.000_Length_1441	?	1e-96	estExt_fgenesh1_pg.C_chromosome_160633	0.178799	2.46458	2.46458	4.14197	5.29207	2.55534	1
Locus_6541_5Transcript_1/1_Confidence_1.000_Length_1398	CHLREDRAFT_185665	2e-36	estExt_fgenesh2_kg.C_630009	0.179446	2.33285	2.33285	4.12198	17.5804	8.53006	1
Locus_10123_5Transcript_1/1_Confidence_1.000_Length_719	CHLREDRAFT_21459	3e-34	fgenesh1_pg.C_scaffold_77000035	0.17966	3.07997	3.07997	4.11543	10.0996	4.90818	1
Locus_16967_10Transcript_1/2_Confidence_0.750_Length_588	CLR13	6e-09	fgenesh1_pg.C_scaffold_61000034	0.179834	0.261236	-3.82796	4.11008	25.6599	12.4863	1
Locus_1163_4Transcript_1/1_Confidence_1.000_Length_676	PSB28	2e-58	estExt_fgenesh2_kg.C_100038	0.179844	2.29977	2.29977	4.10977	129.95	63.2398	1
Locus_23856_6Transcript_1/1_Confidence_1.000_Length_734	CHLREDRAFT_205526	1e-40	SKA_Chlre2_kg.scaffold_9000041	0.180136	0.198272	-5.04358	4.10087	2.0286	0.989353	1
Locus_79517_10Transcript_1/1_Confidence_1.000_Length_299	?	7e-11	pg.28_#_8	0.180213	0.257171	-3.88847	4.09852	74.8553	36.528	1
Locus_6874_8Transcript_1/1_Confidence_1.000_Length_1196	CHLREDRAFT_11348	2e-46	fgenesh1_pg.C_scaffold_14000070	0.18094	2.17982	2.17982	4.07643	23.5923	11.575	1
Locus_6642_6Transcript_1/1_Confidence_1.000_Length_1257	?	5e-39	pg.chromosome_2_#_35	0.181044	2.23544	2.23544	4.0733	28.5791	14.0324	1
Locus_15788_8Transcript_1/1_Confidence_1.000_Length_514	MOT24	2e-59	estExt_gwp_1H.C_310077	0.181443	2.11236	2.11236	4.06125	52.9312	26.0664	1
Locus_6009_3Transcript_2/2_Confidence_1.000_Length_2579	CHLREDRAFT_169875	4e-42	fgenesh2_pg.C_scaffold_11000314	0.182112	2.07723	2.07723	4.04123	5.43934	2.69193	1
Locus_27202_5Transcript_2/3_Confidence_0.714_Length_583	ELG30	5e-38	fgenesh1_pg.C_scaffold_74000024	0.182158	2.36019	2.36019	4.03984	38.4767	19.0486	1
Locus_2350_5Transcript_1/1_Confidence_1.000_Length_630	?	1e-59	pasa_Sanger_mRNA7730	0.182188	2.56229	2.56229	4.03894	19.9617	9.88464	1
Locus_12158_8Transcript_1/1_Confidence_1.000_Length_948	PRPL11	1e-70	MAY_161549	0.182302	2.4336	2.4336	4.03554	189.692	94.0107	1
Locus_13_3Transcript_27/51_Confidence_1.000_Length_1256	CHLREDRAFT_166362	3e-113	fgenesh2_pg.C_scaffold_7000281	0.18333	2.05906	2.05906	4.0051	7.04472	3.51788	1
Locus_7372_1Transcript_1/1_Confidence_1.000_Length_1158	CHLREDRAFT_186385	8e-72	estExt_fgenesh2_pg.C_80320	0.184042	3.50158	3.50158	3.98423	5.63241	2.82736	1
Locus_3667_2Transcript_1/1_Confidence_1.000_Length_822	?	2e-07	pasa_Sanger_mRNA19339	0.184926	0.436155	-2.29276	3.95852	11.0699	5.59294	1
Locus_709_6Transcript_1/1_Confidence_1.000_Length_932	CPLD2	8e-117	SKA_Chlre2_kg.scaffold_19000154	0.186042	2.52256	2.52256	3.92642	32.3684	16.4875	1
Locus_7908_8Transcript_3/3_Confidence_0.625_Length_1478	PDE25	2e-54	e_gwW.55.20.1	0.186316	3.20111	3.20111	3.9186	61.3802	31.3277	1
Locus_14801_3Transcript_1/2_Confidence_0.667_Length_1130	CHLREDRAFT_147084	3e-132	Chlre2_kg.scaffold_18000009	0.186364	2.25875	2.25875	3.91721	6.85826	3.50161	1
Locus_29692_1Transcript_1/1_Confidence_1.000_Length_1057	CHLREDRAFT_146306	9e-57	Chlre2_kg.scaffold_1000130	0.186485	2.57914	2.57914	3.91377	9.69939	4.95655	1
Locus_19043_6Transcript_1/1_Confidence_1.000_Length_1080	CHLREDRAFT_146504	1e-14	Chlre2_kg.scaffold_1000328	0.18693	0.280198	-3.56891	3.90114	26.5948	13.6344	1
Locus_7736_7Transcript_1/1_Confidence_1.000_Length_735	?	7e-33	au.g6389_t1	0.187099	2.2407	2.2407	3.89636	22.0127	11.2991	1
Locus_12401_6Transcript_1/2_Confidence_0.833_Length_875	?	8e-11	pasa_Sanger_mRNA22495	0.187591	8.59821	8.59821	3.88251	33.0929	17.0472	1
Locus_19437_3Transcript_1/7_Confidence_0.700_Length_1573	CHLREDRAFT_166254	1e-41	fgenesh2_pg.C_scaffold_7000173	0.188038	2.58238	2.58238	3.86997	35.35	18.2689	1
Locus_8224_3Transcript_1/1_Confidence_1.000_Length_3087	SPP1A	0	Chlre2_kg.scaffold_10000016	0.188359	2.08784	2.08784	3.86101	26.7293	13.8457	1
Locus_47755_9Transcript_1/1_Confidence_1.000_Length_549	?	8e-07	au.g2131_t1	0.188743	0.00340065	-294.062	3.85032	9.04609	4.69888	1
Locus_10792_5Transcript_1/4_Confidence_0.600_Length_742	?	2e-19	OVA_fgenesh2_pg.C_scaffold_19000028	0.189241	2.46922	2.46922	3.83653	39.9197	20.8103	1
Locus_829_3Transcript_2/2_Confidence_0.833_Length_1236	?	7e-63	OVA_estExt_fgenesh2_kg.C_780016	0.189335	2.06304	2.06304	3.83392	1.98087	1.03334	1
Locus_6242_6Transcript_1/1_Confidence_1.000_Length_1418	CHLREDRAFT_114939	1e-131	e_gwW.11.58.1	0.189761	2.11719	2.11719	3.82219	24.664	12.9057	1
Locus_20608_6Transcript_1/1_Confidence_1.000_Length_935	?	1e-83	estExt_fgenesh1_pm.C_chromosome_20610	0.18999	3.07318	3.07318	3.81591	3.3378	1.74941	1
Locus_496_3Transcript_4/6_Confidence_0.267_Length_1269	UGD1	7e-84	SKA_estExt_gwp_1H.C_930011	0.190276	0.098795	-10.122	3.80809	13.3857	7.03014	1
Locus_6457_3Transcript_2/8_Confidence_0.300_Length_2396	CHLREDRAFT_81156	1e-159	estExt_GenewiseW_1.C_320162	0.190389	4.86586	4.86586	3.805	4.22411	2.2203	1
Locus_4348_1Transcript_1/1_Confidence_1.000_Length_1413	CGL68	7e-35	estExt_fgenesh2_kg.C_50087	0.190476	2.11552	2.11552	3.80265	41.6388	21.8999	1
Locus_14796_2Transcript_1/1_Confidence_1.000_Length_962	AOC6	4e-88	OVA_fgenesh2_pg.C_scaffold_1000590	0.190746	2.15722	2.15722	3.79529	5.41123	2.85155	1
Locus_14924_1Transcript_2/2_Confidence_0.833_Length_1499	PGM4	3e-64	fgenesh1_pg.C_scaffold_74000041	0.190761	2.09196	2.09196	3.79489	4.86136	2.56206	1
Locus_25715_10Transcript_1/1_Confidence_1.000_Length_766	RBM8A	7e-60	estExt_fgenesh2_pg.C_310070	0.191082	0.26009	-3.84482	3.78617	47.8438	25.2729	1
Locus_27301_3Transcript_1/2_Confidence_0.667_Length_1384	?	0	au.g4231_t1	0.191214	2.82064	2.82064	3.78261	3.42284	1.80978	1
Locus_5794_7Transcript_1/1_Confidence_1.000_Length_1149	CAH1	3e-17	estExt_fgenesh1_pm.C_150006	0.191228	3.06745	3.06745	3.78221	102.863	54.3933	1
Locus_1298_7Transcript_1/2_Confidence_0.800_Length_2880	?	9e-42	estExt_fgenesh1_pg.C_chromosome_100177	0.19127	2.06423	2.06423	3.78107	29.5934	15.6535	1
Locus_5443_3Transcript_1/1_Confidence_1.000_Length_1262	?	3e-31	pg.chromosome_13_#_129	0.191308	2.12666	2.12666	3.78005	141.244	74.7312	1
Locus_11134_2Transcript_1/1_Confidence_1.000_Length_1878	?	3e-57	pm.chromosome_8_#_125	0.192117	2.00943	2.00943	3.7583	7.04119	3.74701	1
Locus_4920_7Transcript_1/1_Confidence_1.000_Length_734	?	5e-26	pasa_Sanger_mRNA27876	0.192597	2.05707	2.05707	3.74546	13.0128	6.94858	1
Locus_2523_3Transcript_5/5_Confidence_0.667_Length_1323	?	7e-59	au.g11882_t1	0.193388	3.04716	3.04716	3.72447	66.8574	35.9016	1
Locus_5939_6Transcript_2/2_Confidence_0.667_Length_1356	?	3e-49	pasa_Sanger_mRNA8399	0.193447	2.41972	2.41972	3.72292	7.45383	4.00429	1
Locus_815_4Transcript_1/1_Confidence_1.000_Length_818	PDI3	8e-54	estExt_fgenesh2_kg.C_460014	0.193481	2.0119	2.0119	3.72202	1014.72	545.254	1
Locus_17816_8Transcript_1/1_Confidence_1.000_Length_1026	ORC5	4e-21	fgenesh1_pg.C_scaffold_71000035	0.193816	3.19673	3.19673	3.71317	12.5493	6.75932	1
Locus_3122_8Transcript_1/1_Confidence_1.000_Length_1769	?	7e-40	au.g5575_t1	0.194368	2.092	2.092	3.69871	45.762	24.7448	1
Locus_17587_7Transcript_2/3_Confidence_0.600_Length_909	LCI9	2e-09	Chlre2_kg.scaffold_23000071	0.194501	2.87779	2.87779	3.69522	32.5529	17.6189	1
Locus_403_8Transcript_1/3_Confidence_0.500_Length_1121	CHLREDRAFT_155535	2e-51	acegs_kg.scaffold_5000102	0.194608	2.77577	2.77577	3.69242	150.803	81.6824	1
Locus_9306_10Transcript_1/3_Confidence_0.375_Length_905	?	3e-28	pasa_Sanger_mRNA16322	0.194662	0.0255986	-39.0647	3.69102	88.7521	48.0909	1
Locus_32263_6Transcript_1/1_Confidence_1.000_Length_821	?	5e-50	pg.chromosome_15_#_42	0.194798	2.50513	2.50513	3.68747	5.27214	2.8595	1
Locus_16042_5Transcript_1/1_Confidence_1.000_Length_2547	RPA70B	4e-97	SKA_estExt_fgenesh2_pg.C_390080	0.195554	5.3954	5.3954	3.66787	59.7841	32.5988	1
Locus_7620_9Transcript_1/2_Confidence_0.800_Length_414	?	1e-65	pasa_Sanger_mRNA13923	0.195827	7.20843e-06	-138726	3.66082	207.989	113.63	1
Locus_850_2Transcript_1/1_Confidence_1.000_Length_888	CHLREDRAFT_160593	2e-74	acegs_kg.scaffold_70a000005	0.195839	0.420216	-2.37973	3.66051	12.5074	6.83368	1
Locus_4360_8Transcript_2/2_Confidence_0.750_Length_1019	CHLREDRAFT_96755	4e-88	e_gwH.8.106.1	0.196012	2.48538	2.48538	3.65604	44.8128	24.5144	1
Locus_349_6Transcript_2/10_Confidence_0.154_Length_1136	SBE2	5e-78	Chlre2_kg.scaffold_3000101	0.196913	3.69186	3.69186	3.63298	100.771	55.4755	1
Locus_7664_3Transcript_1/1_Confidence_1.000_Length_1355	?	8e-45	pasa_Sanger_mRNA32376	0.197255	0.441443	-2.2653	3.62428	4.11664	2.2717	1
Locus_11844_8Transcript_1/1_Confidence_1.000_Length_428	?	1e-06	estExt_fgenesh1_pm.C_chromosome_60320	0.198209	0.309092	-3.23528	3.60017	15.4145	8.5632	1
Locus_3706_2Transcript_1/1_Confidence_1.000_Length_699	LCI7	3e-38	estExt_fgenesh2_pg.C_30265	0.198558	2.24601	2.24601	3.59143	14.0385	7.81776	1
Locus_23488_8Transcript_2/2_Confidence_0.667_Length_902	CHLREDRAFT_143430	3e-43	Chlre2_kg.scaffold_2000158	0.198609	7.18099	7.18099	3.59016	14.1703	7.89397	1
Locus_43748_3Transcript_1/1_Confidence_1.000_Length_590	MOT52	9e-33	SKA_estExt_fgenesh2_pg.C_360092	0.198627	2.89629	2.89629	3.58969	12.4665	6.94575	1
Locus_10939_6Transcript_1/1_Confidence_1.000_Length_554	NOT2	2e-64	FER_acegs_kg.scaffold_12000023	0.199021	2.59471	2.59471	3.57984	124.607	69.616	1
Locus_1938_1Transcript_1/1_Confidence_1.000_Length_1226	?	1e-39	pasa_Sanger_mRNA13947	0.199497	2.05213	2.05213	3.568	9.56247	5.36013	1
Locus_31027_1Transcript_1/1_Confidence_1.000_Length_774	?	4e-41	au.g2813_t1	0.199783	3.40481	3.40481	3.56092	16.41	9.21673	1
Locus_12187_1Transcript_1/1_Confidence_1.000_Length_687	?	1e-52	estExt_fgenesh1_pm.C_chromosome_10135	0.200954	3.06793	3.06793	3.53211	17.085	9.67412	1
Locus_30278_8Transcript_1/1_Confidence_1.000_Length_548	LRG5	1e-22	estExt_fgenesh2_kg.C_270010	0.201014	4.01805	4.01805	3.53064	38.8458	22.005	1
Locus_14913_3Transcript_1/1_Confidence_1.000_Length_329	CHLREDRAFT_95279	3e-10	fgenesh1_est.C_scaffold_26000061	0.20279	2.77343	2.77343	3.48763	27.7794	15.9303	1
Locus_1_6Transcript_1567/2655_Confidence_1.000_Length_1705	?	1e-120	au.g4678_t1	0.202966	2.23956	2.23956	3.48341	25.3984	14.5825	1
Locus_33759_10Transcript_1/1_Confidence_1.000_Length_427	CHLREDRAFT_148060	2e-12	Chlre2_kg.scaffold_20000202	0.203951	2.43324	2.43324	3.45991	148.982	86.1188	1
Locus_1700_6Transcript_1/1_Confidence_1.000_Length_3658	MCM2	0	Chlre2_kg.scaffold_50000017	0.20404	2.09396	2.09396	3.45781	51.607	29.8495	1
Locus_10915_3Transcript_3/3_Confidence_0.714_Length_1229	CHLREDRAFT_94576	6e-39	fgenesh1_est.C_scaffold_1000012	0.204084	0.446017	-2.24207	3.45677	2.69308	1.55815	1
Locus_37202_3Transcript_1/1_Confidence_1.000_Length_530	CHLREDRAFT_153723	2e-11	Chlre2_kg.scaffold_66000052	0.204128	32962.5	32962.5	3.45571	10.8646	6.28791	1
Locus_2001_4Transcript_1/1_Confidence_1.000_Length_1342	ARP2	1e-117	estExt_fgenesh1_pm.C_140011	0.204878	2.11369	2.11369	3.43802	752.487	437.745	1
Locus_10544_3Transcript_1/1_Confidence_1.000_Length_1077	CHLREDRAFT_107862	2e-107	e_gwH.68.45.1	0.205665	3.53209	3.53209	3.41958	9.11727	5.3324	1
Locus_6535_2Transcript_1/1_Confidence_1.000_Length_1330	CHLREDRAFT_4738	2e-117	fgenesh1_kg.C_scaffold_40000009	0.206224	2.33343	2.33343	3.40659	37.5017	22.0171	1
Locus_47928_9Transcript_1/1_Confidence_1.000_Length_854	CHLREDRAFT_146160	2e-22	Chlre2_kg.scaffold_16000251	0.206442	0.156866	-6.37487	3.40152	48.6934	28.6304	1
Locus_11421_1Transcript_1/1_Confidence_1.000_Length_1587	AOF2	7e-17	estExt_fgenesh2_pg.C_40055	0.207204	3.08342	3.08342	3.38394	4.96389	2.9338	1
Locus_18352_5Transcript_1/1_Confidence_1.000_Length_884	?	3e-71	kg.chromosome_1_#_1119_#_XP_001689614.1	0.207683	2.13682	2.13682	3.37296	7.12974	4.22759	1
Locus_11820_2Transcript_1/1_Confidence_1.000_Length_497	?	4e-15	pasa_Sanger_mRNA6417	0.207991	4.01538	4.01538	3.36594	15.5731	9.25333	1
Locus_7551_5Transcript_1/2_Confidence_0.667_Length_1297	CHLREDRAFT_186222	1e-97	estExt_fgenesh2_pg.C_80075	0.208033	2.31447	2.31447	3.36497	55.7238	33.1199	1
Locus_8125_2Transcript_2/2_Confidence_0.923_Length_1412	TOC34	2e-104	estExt_fgenesh2_pg.C_30487	0.208581	2.01618	2.01618	3.35251	29.7633	17.7558	1
Locus_3570_3Transcript_3/5_Confidence_0.333_Length_1525	?	9e-14	pasa_Sanger_mRNA20342	0.208878	3.12011	3.12011	3.3458	1.91389	1.14406	1
Locus_6244_3Transcript_1/1_Confidence_1.000_Length_811	?	8e-27	au.g7743_t1	0.209187	3.52777	3.52777	3.33882	11.7244	7.0231	1
Locus_3902_5Transcript_1/1_Confidence_1.000_Length_1054	AAA3	1e-74	e_gwW.13.200.1	0.209304	3.45253	3.45253	3.33619	12.653	7.5853	1
Locus_24817_3Transcript_1/1_Confidence_1.000_Length_1417	EFT2	1e-39	fgenesh2_pg.C_scaffold_10000218	0.209866	2.90323	2.90323	3.32357	10.2543	6.17066	1
Locus_7385_1Transcript_1/1_Confidence_1.000_Length_2121	CHLREDRAFT_196597	0	LOH_e_gwW.39.106.1	0.210975	2.08805	2.08805	3.29887	20.3786	12.3549	1
Locus_9979_7Transcript_2/2_Confidence_0.750_Length_647	BET5	2e-56	estExt_fgenesh2_kg.C_260083	0.211161	3.13536	3.13536	3.29476	26.515	16.0953	1
Locus_17640_8Transcript_1/1_Confidence_1.000_Length_492	CHLREDRAFT_205679	2e-10	SKA_Chlre2_kg.scaffold_12000154	0.211701	2.13879	2.13879	3.28283	17.3904	10.5947	1
Locus_12506_7Transcript_2/3_Confidence_0.545_Length_1429	CHLREDRAFT_148930	1e-16	Chlre2_kg.scaffold_23000080	0.212276	2.42216	2.42216	3.27021	43.1778	26.4068	1
Locus_13488_6Transcript_1/1_Confidence_1.000_Length_1806	RSP1	5e-129	PYA_e_gwH.19.179.1	0.212899	2.774	2.774	3.25663	9.72606	5.97309	1
Locus_14270_2Transcript_1/1_Confidence_1.000_Length_1353	?	1e-120	kg.chromosome_12_#_2202_#_XP_001693956.1	0.213565	2.02024	2.02024	3.24219	11.9331	7.3611	1
Locus_1743_7Transcript_1/1_Confidence_1.000_Length_940	CHLREDRAFT_123624	4e-29	e_gwW.96.9.1	0.213934	5.6459	5.6459	3.23424	30.7839	19.0362	1
Locus_11408_7Transcript_1/1_Confidence_1.000_Length_549	CHLREDRAFT_93901	2e-43	fgenesh1_est.C_scaffold_2000026	0.214397	3.2334	3.2334	3.22428	32.7302	20.3023	1
Locus_11791_7Transcript_1/1_Confidence_1.000_Length_1240	FAP14	1e-130	estExt_fgenesh2_pg.C_780063	0.214429	2.10769	2.10769	3.22359	16.747	10.3903	1
Locus_14694_8Transcript_1/1_Confidence_1.000_Length_1201	CHLREDRAFT_132065	2e-116	estExt_gwp_1H.C_470045	0.215021	2.2845	2.2845	3.21095	18.5947	11.5821	1
Locus_23624_2Transcript_1/1_Confidence_1.000_Length_776	APG7	9e-79	e_gwW.9.35.1	0.215859	2.68449	2.68449	3.19314	10.9883	6.88244	1
Locus_17757_8Transcript_1/1_Confidence_1.000_Length_695	MKS1	7e-103	estExt_gwp_1H.C_280106	0.216157	2.35989	2.35989	3.18685	10.818	6.78915	1
Locus_6220_2Transcript_1/1_Confidence_1.000_Length_1325	ECH1	1e-97	estExt_fgenesh2_kg.C_140044	0.217637	2.83176	2.83176	3.15587	21.6009	13.6894	1
Locus_20238_6Transcript_1/1_Confidence_1.000_Length_1006	CHLREDRAFT_180087	8e-99	fgenesh2_pg.C_scaffold_82000073	0.217669	5.25551	5.25551	3.15519	8.84912	5.60924	1
Locus_21180_5Transcript_1/1_Confidence_1.000_Length_1814	?	5e-85	au.g10273_t1	0.217866	2.02279	2.02279	3.1511	10.2552	6.509	1
Locus_9191_10Transcript_1/3_Confidence_0.571_Length_842	?	2e-90	Chlre2_kg.scaffold_41000025	0.218295	2.36626	2.36626	3.14222	2994.91	1906.24	1
Locus_8765_5Transcript_1/1_Confidence_1.000_Length_1554	?	1e-43	pasa_Sanger_mRNA18944	0.219241	3.61949	3.61949	3.12276	21.5931	13.8295	1
Locus_15370_1Transcript_1/1_Confidence_1.000_Length_1091	CHLREDRAFT_195588	5e-20	SAN_Chlre2_kg.scaffold_54000027	0.21941	36702.3	36702.3	3.11929	13.4699	8.6365	1
Locus_8783_9Transcript_2/4_Confidence_0.429_Length_2106	ATPvA2	0	fgenesh1_pm.C_scaffold_25000004	0.219463	0.127199	-7.8617	3.11821	29.7689	19.0936	1
Locus_6307_2Transcript_1/2_Confidence_0.667_Length_805	CHLREDRAFT_158611	4e-14	acegs_kg.scaffold_30000008	0.219882	2.26894	2.26894	3.10965	12.4294	7.99405	1
Locus_16557_2Transcript_1/1_Confidence_1.000_Length_464	CGLD20	1e-18	SKA_Chlre2_kg.scaffold_20000066	0.220095	2.30642	2.30642	3.10533	281.038	181.004	1
Locus_7762_3Transcript_1/1_Confidence_1.000_Length_828	?	1e-39	estExt_fgenesh1_pg.C_chromosome_160019	0.220487	2.05027	2.05027	3.09736	6.9364	4.47891	1
Locus_18247_5Transcript_1/1_Confidence_1.000_Length_1048	?	3e-19	pasa_Sanger_mRNA6342	0.221819	2.02974	2.02974	3.07056	48.4745	31.5737	1
Locus_1124_7Transcript_14/20_Confidence_0.609_Length_3283	?	2e-60	estExt_fgenesh1_pg.C_chromosome_160408	0.22401	2.45774	2.45774	3.02716	39.116	25.8433	1
Locus_11471_3Transcript_1/3_Confidence_0.667_Length_1282	CHLREDRAFT_139643	2e-56	estExt_gwp_1W.C_500067	0.224301	4.16286	4.16286	3.02145	12.1401	8.03597	1
Locus_4331_6Transcript_1/1_Confidence_1.000_Length_1171	CHLREDRAFT_206193	5e-55	FER_acegs_kg.scaffold_3000124	0.224964	2.09338	2.09338	3.00853	104.445	69.4328	1
Locus_12967_1Transcript_2/2_Confidence_0.750_Length_1224	MPK4	1e-33	estExt_fgenesh2_kg.C_220052	0.225351	4.16835	4.16835	3.00102	29.6029	19.7286	1
Locus_14246_5Transcript_1/1_Confidence_1.000_Length_1207	CHLREDRAFT_141603	5e-149	Chlre2_kg.scaffold_5000013	0.225559	3.11191	3.11191	2.99699	4.80271	3.20502	1
Locus_3236_3Transcript_4/4_Confidence_0.667_Length_2090	CHLREDRAFT_143831	1e-88	Chlre2_kg.scaffold_9000062	0.226013	2.24111	2.24111	2.98822	22.8131	15.2687	1
Locus_7534_3Transcript_1/2_Confidence_0.800_Length_1257	CHYB	3e-99	fgenesh2_kg.C_scaffold_40000013	0.226187	2.09974	2.09974	2.98487	52.3002	35.0435	1
Locus_7802_7Transcript_1/1_Confidence_1.000_Length_475	PEN2	2e-20	estExt_fgenesh2_kg.C_60109	0.226719	2.43659	2.43659	2.97468	85.4596	57.458	1
Locus_1180_3Transcript_1/1_Confidence_1.000_Length_3285	RIR1	0	estExt_fgenesh2_kg.C_560016	0.226861	4.24307	4.24307	2.97195	264.701	178.133	1
Locus_11_3Transcript_5549/11887_Confidence_1.000_Length_610	MOT48	1e-49	Chlre2_kg.scaffold_4000390	0.226959	2.87618	2.87618	2.97009	11.4164	7.68759	1
Locus_4593_8Transcript_1/1_Confidence_1.000_Length_749	SMP12	7e-87	acegs_kg.scaffold_37000005	0.227672	2.00961	2.00961	2.95651	99.3229	67.1893	1
Locus_37341_6Transcript_1/1_Confidence_1.000_Length_724	FAP104	3e-10	estExt_fgenesh2_pg.C_60087	0.228049	2.39955	2.39955	2.94936	4.91212	3.33097	1
Locus_12640_7Transcript_1/1_Confidence_1.000_Length_569	CHLREDRAFT_153413	8e-77	Chlre2_kg.scaffold_62000040	0.22851	4.80882	4.80882	2.94068	32.9143	22.3855	1
Locus_11_3Transcript_7144/11887_Confidence_1.000_Length_1027	?	1e-12	pasa_Sanger_mRNA17982	0.228895	2.04454	2.04454	2.93344	68.8253	46.9247	1
Locus_20506_7Transcript_1/1_Confidence_1.000_Length_1228	?	7e-79	pasa_Sanger_mRNA17021	0.22899	2.3827	2.3827	2.93164	21.8254	14.8896	1
Locus_19150_3Transcript_1/1_Confidence_1.000_Length_1427	CHLREDRAFT_117217	7e-37	e_gwW.19.157.1	0.229006	2.36953	2.36953	2.93135	3.45727	2.35882	1
Locus_21720_8Transcript_1/1_Confidence_1.000_Length_524	FAP281	1e-15	estExt_fgenesh2_pg.C_250146	0.229632	32474.5	32474.5	2.91966	10.5504	7.22718	1
Locus_16086_3Transcript_1/1_Confidence_1.000_Length_1638	PIMT2	2e-23	e_gwW.9.133.1	0.229711	2.42268	2.42268	2.91817	10.6198	7.27838	1
Locus_21915_8Transcript_1/1_Confidence_1.000_Length_730	?	1e-18	pasa_Sanger_mRNA9969	0.229862	4.28979	4.28979	2.91536	52.9122	36.2989	1
Locus_11219_3Transcript_4/4_Confidence_0.778_Length_2483	CNK4	2e-159	estExt_gwp_1H.C_740025	0.229941	2.23827	2.23827	2.91389	4.60455	3.16041	1
Locus_948_1Transcript_1/1_Confidence_1.000_Length_1219	CHLREDRAFT_205707	7e-39	OVA_Chlre2_kg.scaffold_50000013	0.230002	2.25379	2.25379	2.91276	27.8738	19.139	1
Locus_109_2Transcript_2/3_Confidence_0.250_Length_805	CHLREDRAFT_102098	1e-23	e_gwH.1.783.1	0.230161	4.71285	4.71285	2.90981	29.2177	20.0822	1
Locus_20671_2Transcript_1/1_Confidence_1.000_Length_706	BET3	4e-88	estExt_fgenesh2_kg.C_270043	0.230532	2.08233	2.08233	2.90293	41.8308	28.8197	1
Locus_21740_1Transcript_1/1_Confidence_1.000_Length_1005	CHLREDRAFT_176590	3e-36	fgenesh2_pg.C_scaffold_33000004	0.231267	2.80983	2.80983	2.88938	8.26338	5.71984	1
Locus_8298_3Transcript_1/1_Confidence_1.000_Length_2515	?	0	pg.chromosome_2_#_145	0.231407	2.0729	2.0729	2.88682	27.0024	18.7074	1
Locus_9810_3Transcript_1/1_Confidence_1.000_Length_860	?	5e-39	estExt_fgenesh1_pg.C_chromosome_80239	0.231878	2.47171	2.47171	2.87819	50.4984	35.0904	1
Locus_30722_3Transcript_3/3_Confidence_0.400_Length_684	CHLREDRAFT_149412	2e-42	Chlre2_kg.scaffold_26000147	0.231981	2.71258	2.71258	2.87629	7.56547	5.26057	1
Locus_31590_3Transcript_1/1_Confidence_1.000_Length_928	CHLREDRAFT_103049	3e-64	e_gwH.20.219.1	0.232716	3.67024	3.67024	2.86293	5.62107	3.9268	1
Locus_24759_3Transcript_1/1_Confidence_1.000_Length_1228	?	3e-74	estExt_fgenesh1_pg.C_chromosome_140231	0.233422	2.74825	2.74825	2.85015	36.545	25.6443	1
Locus_13201_7Transcript_1/1_Confidence_1.000_Length_869	?	2e-11	estExt_fgenesh1_pm.C_chromosome_10440	0.234233	2.24081	2.24081	2.83558	32.9487	23.2394	1
Locus_19091_3Transcript_1/1_Confidence_1.000_Length_810	?	8e-54	au.g13855_t1	0.2345	0.40087	-2.49457	2.8308	5.74716	4.06045	1
Locus_6519_3Transcript_4/5_Confidence_0.423_Length_1026	?	8e-25	estExt_fgenesh1_pg.C_chromosome_20917	0.234628	2.82735	2.82735	2.82852	4.97609	3.51851	1
Locus_10523_9Transcript_1/1_Confidence_1.000_Length_785	CHLREDRAFT_108839	6e-24	e_gwH.95.12.1	0.23466	0.421774	-2.37094	2.82794	37.5571	26.5614	1
Locus_9214_2Transcript_1/1_Confidence_1.000_Length_675	?	2e-10	pasa_Sanger_mRNA34426	0.234781	2.4677	2.4677	2.82579	34.2581	24.2467	1
Locus_1241_3Transcript_1/1_Confidence_1.000_Length_1618	?	6e-70	pg.chromosome_3_#_146	0.234995	2.55786	2.55786	2.82197	8.47075	6.00342	1
Locus_2888_8Transcript_1/1_Confidence_1.000_Length_2006	CHLREDRAFT_142193	2e-35	Chlre2_kg.scaffold_3000166	0.237082	2.26059	2.26059	2.78519	51.366	36.8852	1
Locus_8534_3Transcript_2/2_Confidence_0.857_Length_3258	ELG3	2e-166	fgenesh2_pg.C_scaffold_12000001	0.237979	2.35603	2.35603	2.76958	12.3208	8.89722	1
Locus_8371_8Transcript_1/1_Confidence_1.000_Length_760	UBC4	7e-89	estExt_GenewiseH_1.C_240156	0.238225	2.03954	2.03954	2.76533	85.9539	62.1655	1
Locus_2894_8Transcript_1/1_Confidence_1.000_Length_1373	MAPK4	8e-164	e_gwH.91.13.1	0.238533	2.06889	2.06889	2.76	81.7274	59.2227	1
Locus_15920_7Transcript_1/1_Confidence_1.000_Length_1156	CHLREDRAFT_130256	5e-41	estExt_gwp_1H.C_240149	0.239076	3.0653	3.0653	2.75066	27.6762	20.1233	1
Locus_24952_3Transcript_1/1_Confidence_1.000_Length_1029	POC3	2e-91	fgenesh1_pg.C_scaffold_9000249	0.239386	2.33914	2.33914	2.74533	9.3608	6.81943	1
Locus_6530_3Transcript_1/2_Confidence_0.833_Length_5257	SFI1	9e-68	fgenesh1_pg.C_scaffold_25000129	0.239558	2.02884	2.02884	2.74239	11.2363	8.19451	1
Locus_9870_6Transcript_1/1_Confidence_1.000_Length_844	CHLREDRAFT_156054	2e-18	acegs_kg.scaffold_4000104	0.239872	2.26354	2.26354	2.73703	12.1626	8.88745	1
Locus_6598_5Transcript_1/4_Confidence_0.600_Length_2232	?	2e-50	pasa_Sanger_mRNA36138	0.241874	2.13902	2.13902	2.70317	62.5861	46.3058	1
Locus_6466_1Transcript_2/2_Confidence_0.600_Length_795	ELF1G	2e-21	fgenesh2_pg.C_scaffold_42000019	0.242293	2.21307	2.21307	2.69616	7.55783	5.60636	1
Locus_13385_2Transcript_1/1_Confidence_1.000_Length_690	CGL80	1e-20	fgenesh2_pg.C_scaffold_5000199	0.242303	2.73136	2.73136	2.696	3.89809	2.89176	1
Locus_9743_2Transcript_1/1_Confidence_1.000_Length_813	CHLREDRAFT_107717	2e-53	e_gwH.66.57.1	0.2431	2.2781	2.2781	2.68272	29.9744	22.3463	1
Locus_28217_8Transcript_1/1_Confidence_1.000_Length_735	PIS1	2e-63	estExt_fgenesh2_pg.C_80298	0.24338	2.32153	2.32153	2.67808	22.2857	16.643	1
Locus_33585_6Transcript_1/1_Confidence_1.000_Length_1020	?	6e-62	estExt_fgenesh1_pg.C_chromosome_30824	0.243533	0.448513	-2.22959	2.67554	8.60648	6.43346	1
Locus_11985_3Transcript_1/1_Confidence_1.000_Length_1529	?	1e-46	au.g12897_t2	0.245239	4.33202	4.33202	2.64754	21.1337	15.9648	1
Locus_19876_5Transcript_1/1_Confidence_1.000_Length_1334	CHLREDRAFT_147235	5e-36	Chlre2_kg.scaffold_18000160	0.246122	0.00316874	-315.583	2.63319	8.27036	6.28163	1
Locus_5271_8Transcript_1/1_Confidence_1.000_Length_727	?	2e-72	au.g10843_t2	0.246404	2.22268	2.22268	2.62862	48.7743	37.1101	1
Locus_8102_6Transcript_1/1_Confidence_1.000_Length_1474	GEF1	3e-67	Chlre2_kg.scaffold_2000223	0.246427	2.14248	2.14248	2.62827	14.8734	11.318	1
Locus_377_5Transcript_1/1_Confidence_1.000_Length_3075	?	0	estExt_fgenesh1_pm.C_chromosome_130416	0.247058	2.09999	2.09999	2.61811	14.7981	11.3045	1
Locus_8319_1Transcript_3/4_Confidence_0.333_Length_652	?	4e-10	pasa_Sanger_mRNA33942	0.247071	2.84538	2.84538	2.6179	11.3289	8.65497	1
Locus_6092_1Transcript_1/1_Confidence_1.000_Length_1071	PRO1	1e-21	estExt_fgenesh2_kg.C_80051	0.248114	2.12737	2.12737	2.60123	245.054	188.414	1
Locus_1203_4Transcript_1/1_Confidence_1.000_Length_370	CKS1	2e-45	estExt_fgenesh2_kg.C_90002	0.249362	2.51885	2.51885	2.58146	312.504	242.114	1
Locus_24928_6Transcript_1/1_Confidence_1.000_Length_904	CLR6	2e-19	fgenesh1_pg.C_scaffold_44000008	0.250636	3.07581	3.07581	2.56149	13.7168	10.71	1
Locus_2374_2Transcript_1/1_Confidence_1.000_Length_1603	CHLREDRAFT_95321	5e-13	fgenesh1_est.C_scaffold_25000036	0.25108	4.32832	4.32832	2.55458	9.46002	7.40633	1
Locus_23682_2Transcript_1/1_Confidence_1.000_Length_565	CHLREDRAFT_176806	4e-33	fgenesh2_pg.C_scaffold_38000073	0.253031	2.22339	2.22339	2.52451	20.2123	16.0128	1
Locus_9195_1Transcript_2/4_Confidence_0.778_Length_1581	?	1e-59	pasa_Sanger_mRNA14458	0.253451	2.05063	2.05063	2.51809	46.0218	36.553	1
Locus_6786_3Transcript_1/1_Confidence_1.000_Length_2196	CNK1	1e-100	estExt_gwp_1W.C_70063	0.253647	0.457786	-2.18443	2.5151	2.66142	2.11635	1
Locus_20155_3Transcript_4/4_Confidence_0.500_Length_833	?	1e-49	pasa_Sanger_mRNA4380	0.253894	2.74578	2.74578	2.51136	4.19971	3.34457	1
Locus_1586_4Transcript_1/1_Confidence_1.000_Length_478	?	3e-07	pasa_Sanger_mRNA32309	0.25409	5.88799	5.88799	2.50838	13.6435	10.8783	1
Locus_15343_5Transcript_1/1_Confidence_1.000_Length_898	?	7e-19	pasa_Sanger_mRNA9884	0.254402	0.47941	-2.0859	2.50365	13.1783	10.5272	1
Locus_5886_2Transcript_1/1_Confidence_1.000_Length_1328	?	2e-47	pasa_Sanger_mRNA10333	0.255025	2.01996	2.01996	2.49426	21.7723	17.458	1
Locus_21493_10Transcript_1/2_Confidence_0.667_Length_524	CHLREDRAFT_187840	2e-11	estExt_fgenesh2_pg.C_20021	0.256191	3.04732	3.04732	2.4768	33.494	27.0462	1
Locus_14677_7Transcript_1/1_Confidence_1.000_Length_616	RPA12	2e-57	estExt_fgenesh2_kg.C_10055	0.256476	2.35228	2.35228	2.47254	20.7755	16.8049	1
Locus_13400_3Transcript_2/3_Confidence_0.800_Length_2692	CHLREDRAFT_146964	3e-88	Chlre2_kg.scaffold_1000788	0.256731	2.01979	2.01979	2.46876	8.5344	6.91393	1
Locus_32258_7Transcript_1/1_Confidence_1.000_Length_626	PRP38	2e-105	estExt_gwp_1W.C_110100	0.257104	2.58345	2.58345	2.46324	17.3728	14.1057	1
Locus_33329_3Transcript_3/3_Confidence_0.727_Length_645	?	4e-13	pasa_Sanger_mRNA6721	0.257664	2.25912	2.25912	2.45496	8.88639	7.23954	1
Locus_2875_1Transcript_1/1_Confidence_1.000_Length_803	?	3e-39	au.g7245_t1	0.257664	2.2591	2.2591	2.45496	5.73339	4.67086	1
Locus_29666_1Transcript_1/1_Confidence_1.000_Length_725	?	9e-14	kg.chromosome_13_#_1092_#_TC47990	0.258065	0.458019	-2.18331	2.44906	2.9981	2.44836	1
Locus_14069_8Transcript_1/2_Confidence_0.667_Length_2179	?	2e-129	au.g3945_t2	0.258456	2.25622	2.25622	2.44333	46.0728	37.7131	1
Locus_5175_5Transcript_1/2_Confidence_0.500_Length_503	PRPS16	8e-50	MAY_CACW7214.fwd	0.259014	2.00788	2.00788	2.43518	95.959	78.8104	1
Locus_10694_3Transcript_3/3_Confidence_0.714_Length_2313	CHLREDRAFT_173414	4e-120	fgenesh2_pg.C_scaffold_20000263	0.259094	2.05131	2.05131	2.43401	26.3186	21.6257	1
Locus_479_7Transcript_3/6_Confidence_0.848_Length_761	?	1e-06	pasa_Sanger_mRNA35051	0.259376	0.370441	-2.69949	2.42992	109.82	90.39	1
Locus_1470_3Transcript_2/4_Confidence_0.214_Length_1671	ELG8	1e-53	Chlre2_kg.scaffold_11000054	0.25981	2.56031	2.56031	2.42361	1.05634	0.871709	1
Locus_17946_1Transcript_1/1_Confidence_1.000_Length_665	CHLREDRAFT_176639	3e-31	fgenesh2_pg.C_scaffold_33000053	0.264687	0.476276	-2.09962	2.35432	7.52243	6.39033	1
Locus_20075_8Transcript_2/2_Confidence_0.667_Length_309	HSP70F	2e-17	fgenesh1_pg.C_scaffold_30000109	0.265004	2.00416	2.00416	2.34989	16.5645	14.0981	1
Locus_20893_8Transcript_1/2_Confidence_0.667_Length_364	?	3e-33	pasa_Sanger_mRNA22015	0.265502	2.61101	2.61101	2.34298	36.9341	31.5274	1
Locus_19207_1Transcript_1/1_Confidence_1.000_Length_705	?	3e-42	pm.chromosome_1_#_144	0.266044	3.39252	3.39252	2.3355	11.0115	9.42969	1
Locus_695_1Transcript_1/2_Confidence_0.667_Length_811	?	1e-15	au.g3596_t1	0.267547	0.41729	-2.39642	2.31488	6.62465	5.72355	1
Locus_5721_3Transcript_2/7_Confidence_0.571_Length_1920	?	5e-26	pasa_Sanger_mRNA9607	0.267741	2.1015	2.1015	2.31224	6.10419	5.27989	1
Locus_13481_5Transcript_1/2_Confidence_0.667_Length_832	?	1e-70	pasa_Sanger_mRNA20616	0.268897	3.41388	3.41388	2.29657	22.8562	19.9047	1
Locus_10408_2Transcript_1/1_Confidence_1.000_Length_1201	CDC45	4e-55	Chlre2_kg.scaffold_3000098	0.27152	2.5704	2.5704	2.26152	8.0549	7.12345	1
Locus_8503_5Transcript_1/1_Confidence_1.000_Length_892	DLC7a	3e-56	estExt_gwp_1W.C_210163	0.271794	2.43631	2.43631	2.2579	45.4258	40.2372	1
Locus_22714_1Transcript_2/2_Confidence_0.750_Length_964	CHLREDRAFT_129827	6e-33	estExt_gwp_1H.C_200009	0.2719	2.71995	2.71995	2.25649	22.3202	19.7831	1
Locus_7408_2Transcript_1/1_Confidence_1.000_Length_800	IMP1	6e-58	OVA_estExt_fgenesh2_pg.C_410053	0.272328	2.16645	2.16645	2.25086	20.0508	17.8161	1
Locus_20092_6Transcript_1/1_Confidence_1.000_Length_700	FAP116	9e-58	estExt_fgenesh2_kg.C_480002	0.273054	2.28383	2.28383	2.24133	8.18811	7.30646	1
Locus_20491_5Transcript_3/3_Confidence_0.714_Length_1002	CHLREDRAFT_154541	1e-60	Chlre2_kg.scaffold_89000005	0.273213	3.09508	3.09508	2.23926	105.239	93.9946	1
Locus_1657_1Transcript_1/1_Confidence_1.000_Length_1291	CHLREDRAFT_97782	2e-48	e_gwH.3.256.1	0.275107	0.341829	-2.92544	2.2147	9.69644	8.75644	1
Locus_7878_5Transcript_1/1_Confidence_1.000_Length_1638	?	0	au.g7742_t1	0.275482	2.07452	2.07452	2.20987	38.5911	34.9261	1
Locus_21682_2Transcript_1/1_Confidence_1.000_Length_670	CGLD15	1e-57	SKA_estExt_fgenesh2_pg.C_190030	0.276075	2.91318	2.91318	2.20228	30.1343	27.3665	1
Locus_9815_2Transcript_1/1_Confidence_1.000_Length_877	VPS24	7e-60	e_gwW.6.123.1	0.277365	3.67573	3.67573	2.18586	48.1212	44.0295	1
Locus_16626_7Transcript_1/1_Confidence_1.000_Length_632	?	3e-19	au.g13681_t1	0.277919	3.58375	3.58375	2.17887	8.50985	7.81126	1
Locus_5811_6Transcript_1/1_Confidence_1.000_Length_1279	?	6e-97	fgenesh1_pg.C_scaffold_36000121	0.27798	2.83269	2.83269	2.1781	7.58859	6.9681	1
Locus_2282_5Transcript_1/1_Confidence_1.000_Length_402	?	3e-18	pg.chromosome_6_#_746	0.27841	2.1317	2.1317	2.17268	30.3068	27.8981	1
Locus_16662_7Transcript_1/1_Confidence_1.000_Length_522	CHLREDRAFT_171058	1e-32	fgenesh2_pg.C_scaffold_15000168	0.278612	2.77213	2.77213	2.17015	18.0781	16.6607	1
Locus_9520_3Transcript_1/2_Confidence_0.333_Length_925	?	3e-39	kg.chromosome_9_#_51_#_XP_001694422.1	0.278612	2.77207	2.77207	2.17015	5.75718	5.3058	1
Locus_9063_5Transcript_1/1_Confidence_1.000_Length_1249	CHLREDRAFT_194082	1e-157	estExt_fgenesh2_pg.C_530031	0.278634	2.1421	2.1421	2.16987	15.9781	14.7273	1
Locus_7244_5Transcript_1/1_Confidence_1.000_Length_1256	LYR1	3e-08	fgenesh2_kg.C_scaffold_2000011	0.279014	2.39639	2.39639	2.16511	0.972127	0.897995	1
Locus_27079_7Transcript_1/1_Confidence_1.000_Length_717	CHLREDRAFT_140884	4e-55	Chlre2_kg.scaffold_8000055	0.279784	2.15104	2.15104	2.1555	8.36572	7.76219	1
Locus_13785_8Transcript_1/1_Confidence_1.000_Length_628	CHLREDRAFT_95108	3e-22	fgenesh1_est.C_scaffold_24000047	0.280571	3.61339	3.61339	2.14575	7.3321	6.83408	1
Locus_9322_7Transcript_4/6_Confidence_0.750_Length_2248	CYG1	1e-52	fgenesh2_pg.C_scaffold_3000334	0.280987	14.1157	14.1157	2.14061	43.7384	40.8653	1
Locus_11793_6Transcript_1/1_Confidence_1.000_Length_1091	FMO3	2e-53	OVA_chlre3.12.140.1.5	0.281447	8.40954	8.40954	2.13495	8.48918	7.95256	1
Locus_9858_10Transcript_1/1_Confidence_1.000_Length_691	ANK23	3e-18	estExt_fgenesh1_pg.C_50057	0.282268	0.000929954	-1075.32	2.1249	63.7325	59.9864	1
Locus_3713_6Transcript_1/1_Confidence_1.000_Length_530	POC1	2e-99	e_gwW.5.58.1	0.282536	2.16527	2.16527	2.12163	7.58237	7.1477	1
Locus_31576_7Transcript_1/1_Confidence_1.000_Length_567	?	2e-47	au.g15263_t1	0.282818	2.98535	2.98535	2.11819	23.1182	21.8283	1
Locus_6649_7Transcript_1/1_Confidence_1.000_Length_402	CHLREDRAFT_182999	4e-16	estExt_fgenesh2_kg.C_110014	0.283241	2.46924	2.46924	2.11305	198.675	188.045	1
Locus_1896_1Transcript_1/1_Confidence_1.000_Length_1166	RPB3	2e-98	e_gwW.8.250.1	0.283244	2.35103	2.35103	2.11302	16.0437	15.1855	1
Locus_29577_3Transcript_1/1_Confidence_1.000_Length_1239	?	8e-51	pasa_Sanger_mRNA9241	0.283486	2.30952	2.30952	2.11009	2.20947	2.09419	1
Locus_9700_3Transcript_1/2_Confidence_0.667_Length_1433	CHLREDRAFT_189041	3e-129	estExt_fgenesh2_pg.C_130106	0.28358	2.09157	2.09157	2.10895	6.90433	6.54766	1
Locus_1747_8Transcript_1/1_Confidence_1.000_Length_1261	CHLREDRAFT_196089	4e-44	SKA_Chlre2_kg.scaffold_42000073	0.283819	2.17506	2.17506	2.10606	31.915	30.3079	1
Locus_17889_3Transcript_1/1_Confidence_1.000_Length_1104	?	6e-32	au.g12837_t1	0.284432	2.27528	2.27528	2.09868	4.33165	4.12798	1
Locus_2807_8Transcript_1/1_Confidence_1.000_Length_852	CPLD33	1e-65	estExt_fgenesh2_kg.C_270051	0.285903	2.06454	2.06454	2.08109	25.6192	24.6209	1
Locus_14237_5Transcript_1/1_Confidence_1.000_Length_998	?	4e-23	pasa_Sanger_mRNA5971	0.286243	3.0397	3.0397	2.07705	5.0413	4.85429	1
Locus_33175_2Transcript_1/1_Confidence_1.000_Length_563	?	2e-60	au.g12351_t1	0.286388	2.46403	2.46403	2.07532	12.7505	12.2878	1
Locus_4530_3Transcript_2/2_Confidence_0.857_Length_1812	?	1e-36	pasa_Sanger_mRNA12379	0.286725	3.49972	3.49972	2.07133	5.52879	5.33838	1
Locus_2695_3Transcript_2/2_Confidence_0.750_Length_2093	DCA1	1e-116	estExt_fgenesh2_kg.C_190068	0.286808	2.33427	2.33427	2.07035	24.6761	23.8376	1
Locus_14142_6Transcript_1/1_Confidence_1.000_Length_384	?	4e-42	au.g8044_t1	0.287299	2.05465	2.05465	2.06457	17.5894	17.0393	1
Locus_8303_6Transcript_1/1_Confidence_1.000_Length_1910	CHLREDRAFT_122510	0	e_gwW.67.19.1	0.287407	2.07321	2.07321	2.0633	78.1364	75.7392	1
Locus_8579_3Transcript_1/2_Confidence_0.667_Length_608	?	7e-17	pg.chromosome_10_#_276	0.288649	5.13398	5.13398	2.04875	49.7107	48.5278	1
Locus_1853_6Transcript_1/1_Confidence_1.000_Length_968	CHLREDRAFT_34401	2e-37	estExt_fgenesh1_pg.C_250080	0.289334	2.77578	2.77578	2.04078	15.8898	15.5722	1
Locus_14636_5Transcript_1/1_Confidence_1.000_Length_1165	CHLREDRAFT_152504	2e-13	Chlre2_kg.scaffold_46000037	0.290705	2.77122	2.77122	2.02495	9.65845	9.53945	1
Locus_38670_1Transcript_1/1_Confidence_1.000_Length_1921	FBB14	4e-65	Chlre2_kg.scaffold_50000011	0.291004	2.39516	2.39516	2.02152	64.3453	63.6603	1
Locus_27921_6Transcript_1/1_Confidence_1.000_Length_841	CHLREDRAFT_154823	3e-23	Chlre2_kg.scaffold_92000008	0.291849	2.56378	2.56378	2.01186	12.778	12.7027	1
Locus_13413_3Transcript_1/1_Confidence_1.000_Length_1278	CHLREDRAFT_188122	4e-18	estExt_fgenesh2_pg.C_90009	0.293366	2.67227	2.67227	1.99466	2.06655	2.07208	1
Locus_10516_2Transcript_1/1_Confidence_1.000_Length_1020	CHLREDRAFT_149875	1e-48	Chlre2_kg.scaffold_27000144	0.294038	2.01084	2.01084	1.98711	74.2256	74.7073	1
Locus_5434_5Transcript_1/1_Confidence_1.000_Length_1378	RET1	2e-115	SKA_165437	0.294236	2.02115	2.02115	1.98488	5.11511	5.15407	1
Locus_7818_2Transcript_1/1_Confidence_1.000_Length_1037	GDPD4	1e-79	e_gwW.82.64.1	0.294725	0.458912	-2.17907	1.9794	117.678	118.902	1
Locus_11_3Transcript_2775/11887_Confidence_1.000_Length_1284	MRP3	1e-25	estExt_GenewiseH_1.C_20003	0.294972	2.70127	2.70127	1.97666	20.8426	21.0888	1
Locus_9735_3Transcript_1/1_Confidence_1.000_Length_711	?	2e-18	pasa_Sanger_mRNA31350	0.295333	3.51383	3.51383	1.97264	20.6601	20.9467	1
Locus_17541_7Transcript_3/3_Confidence_0.769_Length_1011	CGL58	6e-71	SKA_Chlre2_kg.scaffold_27000077	0.297508	2.90054	2.90054	1.94863	25.6535	26.3297	1
Locus_32434_5Transcript_1/1_Confidence_1.000_Length_966	?	2e-15	pasa_Sanger_mRNA31214	0.297598	3.22516e-05	-31006.2	1.94764	9.61477	9.87323	1
Locus_781_4Transcript_1/1_Confidence_1.000_Length_719	CHLREDRAFT_182093	4e-47	estExt_fgenesh2_kg.C_70171	0.297673	2.49878	2.49878	1.94682	25.8037	26.5085	1
Locus_21974_2Transcript_1/1_Confidence_1.000_Length_820	CHLREDRAFT_152590	4e-23	Chlre2_kg.scaffold_48000014	0.29835	2.66877	2.66877	1.93943	18.2736	18.8443	1
Locus_38477_10Transcript_1/1_Confidence_1.000_Length_407	CHLREDRAFT_119116	3e-07	e_gwW.25.143.1	0.299196	0.171705	-5.82393	1.93025	50.4681	52.2917	1
Locus_33707_3Transcript_1/1_Confidence_1.000_Length_646	?	2e-35	au.g11934_t1	0.299776	5.63136	5.63136	1.92398	15.5091	16.1219	1
Locus_3755_3Transcript_2/4_Confidence_0.200_Length_880	?	1e-10	pasa_Sanger_mRNA28525	0.299914	2.00576	2.00576	1.9225	12.0327	12.5178	1
Locus_1569_2Transcript_2/4_Confidence_0.143_Length_784	GLD2-N	2e-37	fgenesh2_pg.C_scaffold_21000136	0.300019	2.38778	2.38778	1.92136	189.518	197.275	1
Locus_625_7Transcript_1/1_Confidence_1.000_Length_1115	CHLREDRAFT_144656	3e-39	Chlre2_kg.scaffold_11000201	0.300823	2.1306	2.1306	1.91274	14.6373	15.305	1
Locus_2738_7Transcript_1/1_Confidence_1.000_Length_462	CHLREDRAFT_151087	7e-17	Chlre2_kg.scaffold_35000083	0.302782	2.14089	2.14089	1.8919	69.2088	73.1631	1
Locus_27846_6Transcript_2/2_Confidence_0.667_Length_976	?	2e-18	au.g6521_t1	0.302832	3.92255	3.92255	1.89138	4.8302	5.10759	1
Locus_2337_6Transcript_1/2_Confidence_0.667_Length_1999	?	1e-47	Chlre2_kg.scaffold_29000093	0.302978	2.83637	2.83637	1.88984	14.5648	15.4137	1
Locus_6958_3Transcript_2/2_Confidence_0.667_Length_424	CHLREDRAFT_195067	2e-18	estExt_fgenesh2_pg.C_860003	0.302984	0.32729	-3.05539	1.88977	37.6769	39.8745	1
Locus_4954_3Transcript_2/2_Confidence_0.800_Length_1177	?	7e-66	pasa_Sanger_mRNA10500	0.303433	2.88688	2.88688	1.88504	7.22527	7.66588	1
Locus_4378_7Transcript_1/2_Confidence_0.667_Length_561	DNJ25	2e-25	estExt_fgenesh1_pg.C_50164	0.304211	2.37003	2.37003	1.87689	33.5046	35.7023	1
Locus_12722_1Transcript_1/1_Confidence_1.000_Length_1190	?	2e-30	pasa_Sanger_mRNA14644	0.304379	2.18859	2.18859	1.87513	24.7065	26.3517	1
Locus_4990_6Transcript_2/2_Confidence_0.778_Length_842	?	2e-41	pasa_Sanger_mRNA35226	0.304923	3.13253	3.13253	1.86946	5.55814	5.94625	1
Locus_24519_6Transcript_1/1_Confidence_1.000_Length_915	?	1e-21	estExt_fgenesh1_pg.C_chromosome_50107	0.305104	28115.6	28115.6	1.86758	7.98218	8.54816	1
Locus_5651_5Transcript_1/1_Confidence_1.000_Length_1558	CHLREDRAFT_205525	0	SKA_chlre3.9.157.2.11	0.305299	2.07276	2.07276	1.86555	47.2772	50.6845	1
Locus_1397_10Transcript_1/1_Confidence_1.000_Length_582	?	5e-79	pasa_Sanger_mRNA2844	0.305534	3.35625	3.35625	1.86311	15.9677	17.1409	1
Locus_18220_6Transcript_1/1_Confidence_1.000_Length_1012	?	5e-98	pasa_Sanger_mRNA10000	0.307549	2.48862	2.48862	1.84237	2.61144	2.83487	1
Locus_5298_2Transcript_2/2_Confidence_0.500_Length_1038	?	2e-118	estExt_fgenesh1_pg.C_chromosome_30205	0.309033	2.36807	2.36807	1.82728	3.59434	3.9341	1
Locus_10686_7Transcript_1/1_Confidence_1.000_Length_655	?	3e-38	au.g12766_t1	0.309153	2.84433	2.84433	1.82606	26.6922	29.2347	1
Locus_13654_3Transcript_1/1_Confidence_1.000_Length_1548	SSA13	2e-33	estExt_gwp_1H.C_90097	0.309879	2.34949	2.34949	1.81874	48.0169	52.8025	1
Locus_5251_5Transcript_1/1_Confidence_1.000_Length_1457	?	7e-19	pasa_Sanger_mRNA29176	0.310708	2.87307	2.87307	1.81042	13.2339	14.6197	1
Locus_4388_7Transcript_1/1_Confidence_1.000_Length_619	?	3e-47	pasa_Sanger_mRNA8927	0.310912	2.71828	2.71828	1.80838	21.7725	24.0796	1
Locus_29684_6Transcript_1/1_Confidence_1.000_Length_1279	?	3e-153	pasa_Sanger_mRNA17048	0.310926	2.2258	2.2258	1.80824	11.0791	12.254	1
Locus_15900_1Transcript_2/2_Confidence_0.667_Length_383	CHLREDRAFT_205776	1e-12	OVA_fgenesh2_pg.C_scaffold_39000007	0.312342	4.97798e-05	-20088.5	1.79416	4.11303	4.58492	1
Locus_17404_8Transcript_1/1_Confidence_1.000_Length_760	?	8e-15	pg.chromosome_17_#_218	0.312644	12.6712	12.6712	1.79117	30.4701	34.0225	1
Locus_27598_1Transcript_9/9_Confidence_0.286_Length_464	?	8e-12	kg.chromosome_13_#_186_#_chlre3.2.216.2.51	0.313271	3.32855	3.32855	1.78499	70.8084	79.3377	1
Locus_4415_4Transcript_1/1_Confidence_1.000_Length_518	CTR3	8e-19	DPA_Chlre2_kg.scaffold_8000012	0.316571	0.283625	-3.52578	1.75288	82.794	94.4663	1
Locus_10407_6Transcript_1/1_Confidence_1.000_Length_2518	?	0	OVA_Chlre2_kg.scaffold_14000174	0.317148	2.01772	2.01772	1.74733	7.18291	8.22156	1
Locus_21643_8Transcript_1/1_Confidence_1.000_Length_685	CHLREDRAFT_121861	1e-93	e_gwW.54.119.1	0.317274	2.41581	2.41581	1.74612	64.2436	73.5844	1
Locus_7515_8Transcript_1/1_Confidence_1.000_Length_757	CHLREDRAFT_184627	2e-34	estExt_fgenesh2_kg.C_270057	0.317691	0.366793	-2.72634	1.74214	153.562	176.292	1
Locus_10121_3Transcript_3/4_Confidence_0.364_Length_1870	?	4e-68	pasa_Sanger_mRNA23060	0.317906	2.33217	2.33217	1.74008	4.71143	5.41519	1
Locus_13920_1Transcript_1/1_Confidence_1.000_Length_955	?	6e-29	pasa_Sanger_mRNA9074	0.31863	0.458028	-2.18327	1.73319	4.33697	5.0046	1
Locus_1531_8Transcript_1/1_Confidence_1.000_Length_973	?	1e-16	pasa_Sanger_mRNA33501	0.318776	2.43317	2.43317	1.73181	19.3484	22.3448	1
Locus_28140_7Transcript_1/1_Confidence_1.000_Length_432	CHLREDRAFT_147508	3e-08	Chlre2_kg.scaffold_19000182	0.318877	2.32511	2.32511	1.73084	11.3543	13.12	1
Locus_5236_3Transcript_1/1_Confidence_1.000_Length_2632	?	9e-144	pasa_Sanger_mRNA11106	0.319408	2.00911	2.00911	1.72582	10.2839	11.9177	1
Locus_7404_3Transcript_3/3_Confidence_0.600_Length_1231	FAP114	6e-46	estExt_fgenesh2_pg.C_240216	0.320494	2.64857	2.64857	1.71559	2.81352	3.27994	1
Locus_28493_3Transcript_1/2_Confidence_0.667_Length_1013	CHLREDRAFT_189117	2e-08	estExt_fgenesh2_pg.C_130221	0.322078	2.44701	2.44701	1.70082	2.46262	2.89581	1
Locus_17067_7Transcript_1/1_Confidence_1.000_Length_1493	SSD3	4e-31	HAL_query	0.322232	2.22237	2.22237	1.69938	22.9085	26.9609	1
Locus_12819_1Transcript_1/1_Confidence_1.000_Length_1130	?	2e-10	pasa_Sanger_mRNA30303	0.322487	2.58355	2.58355	1.69702	50.5516	59.5767	1
Locus_160_2Transcript_123/239_Confidence_1.000_Length_489	CHLREDRAFT_166515	2e-11	fgenesh2_pg.C_scaffold_7000434	0.322751	2.23219	2.23219	1.69458	389.095	459.225	1
Locus_8778_5Transcript_1/1_Confidence_1.000_Length_1038	CGLD14	1e-50	SKA_fgenesh2_pg.C_scaffold_4000024	0.323236	3.13607	3.13607	1.6901	27.212	32.2016	1
Locus_16659_8Transcript_1/1_Confidence_1.000_Length_1662	?	1e-138	estExt_fgenesh1_pm.C_chromosome_120721	0.324742	2.29632	2.29632	1.67629	19.2443	22.9606	1
Locus_3085_2Transcript_1/1_Confidence_1.000_Length_952	?	8e-53	acegs_kg.scaffold_7000018	0.325803	2.03691	2.03691	1.66664	72.818	87.3832	1
Locus_18084_2Transcript_1/1_Confidence_1.000_Length_795	CHLREDRAFT_144556	6e-111	Chlre2_kg.scaffold_11000101	0.326551	2.64621	2.64621	1.65988	44.1257	53.1673	1
Locus_306_10Transcript_5/5_Confidence_0.538_Length_4074	?	6e-26	estExt_fgenesh1_pm.C_chromosome_90318	0.327664	2.27777	2.27777	1.64987	2.87271	3.48235	1
Locus_12522_3Transcript_1/1_Confidence_1.000_Length_759	?	8e-19	pasa_Sanger_mRNA32569	0.330459	3.26945	3.26945	1.62506	29.0217	35.7176	1
Locus_5746_8Transcript_1/1_Confidence_1.000_Length_1642	RBL2	3e-36	fgenesh1_pg.C_scaffold_27000195	0.331214	2.55528	2.55528	1.61843	15.4362	19.0755	1
Locus_87_5Transcript_11/11_Confidence_0.556_Length_9793	CHLREDRAFT_196903	0	AST_1_query	0.331303	2.00651	2.00651	1.61765	28.047	34.6762	1
Locus_19594_3Transcript_1/1_Confidence_1.000_Length_743	CHLREDRAFT_146100	4e-13	Chlre2_kg.scaffold_16000191	0.332047	2.07468	2.07468	1.61116	3.2817	4.07371	1
Locus_11354_8Transcript_1/1_Confidence_1.000_Length_865	CHLREDRAFT_143807	2e-12	Chlre2_kg.scaffold_9000038	0.332238	2.26949	2.26949	1.6095	52.4263	65.1462	1
Locus_22852_2Transcript_1/1_Confidence_1.000_Length_519	DLC3	3e-65	estExt_fgenesh2_pg.C_310024	0.332689	2.50634	2.50634	1.60558	31.1317	38.7795	1
Locus_21187_3Transcript_1/2_Confidence_0.800_Length_1355	?	9e-84	pasa_Sanger_mRNA31543	0.333318	3.86036	3.86036	1.60013	2.88615	3.60738	1
Locus_25477_6Transcript_1/1_Confidence_1.000_Length_484	CHLREDRAFT_192416	4e-28	estExt_fgenesh2_pg.C_320031	0.335778	2.25859	2.25859	1.57904	5.13455	6.50339	1
Locus_23609_7Transcript_1/1_Confidence_1.000_Length_954	?	9e-23	au.g8422_t1	0.33602	3.12302	3.12302	1.57698	2.8217	3.57862	1
Locus_3032_8Transcript_4/5_Confidence_0.286_Length_1544	CHLREDRAFT_141624	1e-51	Chlre2_kg.scaffold_5000034	0.337599	3.05649	3.05649	1.56363	20.3036	25.9699	1
Locus_11_3Transcript_6677/11887_Confidence_1.000_Length_616	CHLREDRAFT_143086	2e-34	Chlre2_kg.scaffold_4000209	0.338084	3807.88	3807.88	1.55956	12.694	16.2789	1
Locus_4683_6Transcript_1/1_Confidence_1.000_Length_546	CHLREDRAFT_99207	8e-31	e_gwH.2.164.1	0.340562	4.68184	4.68184	1.53894	22.4842	29.2204	1
Locus_2865_3Transcript_4/4_Confidence_0.800_Length_1179	HRP4	3e-21	Chlre2_kg.scaffold_22000069	0.340926	4.87258	4.87258	1.53594	35.023	45.6047	1
Locus_6418_3Transcript_1/3_Confidence_0.500_Length_1239	CGL55	4e-41	estExt_fgenesh2_pg.C_30540	0.34113	2.69162	2.69162	1.53425	2.38765	3.11246	1
Locus_11598_8Transcript_2/2_Confidence_0.667_Length_1091	CYP740A1	2e-18	DNE_Chlre2_kg.scaffold_68000022	0.341456	6978.34	6978.34	1.53157	3.06086	3.99702	1
Locus_19992_2Transcript_1/1_Confidence_1.000_Length_754	CHLREDRAFT_148210	2e-22	Chlre2_kg.scaffold_22000048	0.34231	6.31134	6.31134	1.52458	10.4073	13.6526	1
Locus_4794_1Transcript_1/1_Confidence_1.000_Length_1711	RFC3	0	estExt_gwp_1W.C_280122	0.342837	2.13069	2.13069	1.52028	20.2217	26.6026	1
Locus_17726_8Transcript_1/1_Confidence_1.000_Length_1158	CAV5	9e-62	estExt_fgenesh2_pg.C_130179	0.343575	0.0791967	-12.6268	1.51429	7.61129	10.0527	1
Locus_10126_7Transcript_1/1_Confidence_1.000_Length_440	?	5e-12	pasa_Sanger_mRNA7667	0.344247	4.13883	4.13883	1.50885	26.4264	35.0285	1
Locus_6632_6Transcript_1/1_Confidence_1.000_Length_934	PSBP5	7e-68	estExt_fgenesh2_pg.C_240223	0.344794	2.09655	2.09655	1.50444	10.6483	14.1559	1
Locus_17456_5Transcript_1/1_Confidence_1.000_Length_803	?	3e-85	kg.chromosome_6_#_2073_#_TC40506	0.345868	2.22321	2.22321	1.49582	11.2009	14.9763	1
Locus_32260_5Transcript_1/1_Confidence_1.000_Length_678	MTP1	1e-58	SKA_Chlre2_kg.scaffold_27000158	0.346452	2.00123	2.00123	1.49116	12.395	16.6247	1
Locus_32105_6Transcript_1/1_Confidence_1.000_Length_740	CHLREDRAFT_95535	1e-23	fgenesh1_est.C_scaffold_32000033	0.347285	2.88954	2.88954	1.48454	8.35053	11.25	1
Locus_2703_8Transcript_4/6_Confidence_0.074_Length_1334	TFB4	3e-27	fgenesh2_pg.C_scaffold_9000155	0.350305	4.27363	4.27363	1.46083	20.403	27.9334	1
Locus_2016_6Transcript_1/1_Confidence_1.000_Length_1249	CHLREDRAFT_93459	3e-20	fgenesh1_est.C_scaffold_7000105	0.350519	2.88362	2.88362	1.45916	30.109	41.269	1
Locus_18080_6Transcript_1/1_Confidence_1.000_Length_800	CHLREDRAFT_185219	3e-07	estExt_fgenesh2_kg.C_410023	0.351062	2.28291	2.28291	1.45495	1.84211	2.5322	1
Locus_23342_6Transcript_1/1_Confidence_1.000_Length_947	CHLREDRAFT_116033	1e-79	e_gwW.16.67.1	0.352326	2.17322	2.17322	1.44519	15.4702	21.4091	1
Locus_5912_7Transcript_1/2_Confidence_0.667_Length_845	IRK1	3e-104	fgenesh2_pg.C_scaffold_12000007	0.352777	2.19863	2.19863	1.44174	5.68555	7.8871	1
Locus_23968_7Transcript_1/1_Confidence_1.000_Length_296	CHLREDRAFT_94911	7e-28	fgenesh1_est.C_scaffold_17000018	0.353226	2.34523	2.34523	1.4383	24.9245	34.6583	1
Locus_816_6Transcript_1/1_Confidence_1.000_Length_1491	?	4e-169	au.g4305_t1	0.353603	2.05016	2.05016	1.43542	9.86965	13.7516	1
Locus_2449_6Transcript_1/1_Confidence_1.000_Length_547	?	7e-09	pasa_Sanger_mRNA26984	0.354029	10502.8	10502.8	1.43217	1.10292	1.54022	1
Locus_27706_3Transcript_1/1_Confidence_1.000_Length_631	?	1e-27	pasa_Sanger_mRNA16764	0.354037	4.94712	4.94712	1.43211	37.4119	52.2474	1
Locus_2260_3Transcript_2/2_Confidence_0.875_Length_2141	VPS35	0	SAN_chlre3.1.81.1.5	0.355028	2.06435	2.06435	1.4246	30.1834	42.3747	1
Locus_42_3Transcript_6/9_Confidence_0.615_Length_4319	?	5e-22	pasa_Sanger_mRNA7125	0.355069	2.75902	2.75902	1.42428	3.35696	4.7139	1
Locus_11578_8Transcript_1/1_Confidence_1.000_Length_988	?	6e-34	pasa_Sanger_mRNA13319	0.355254	3.37678	3.37678	1.42289	13.1037	18.4185	1
Locus_9398_8Transcript_1/1_Confidence_1.000_Length_880	?	8e-31	pm.chromosome_9_#_84	0.356243	4.35769	4.35769	1.41543	18.6464	26.3473	1
Locus_19040_2Transcript_1/1_Confidence_1.000_Length_692	CHLREDRAFT_190314	7e-28	estExt_fgenesh2_pg.C_180103	0.356843	2.69811	2.69811	1.41094	8.72638	12.3696	1
Locus_5344_7Transcript_1/1_Confidence_1.000_Length_987	?	1e-07	au.g13806_t2	0.35713	2.41182	2.41182	1.40879	6.64194	9.42929	1
Locus_3354_6Transcript_1/2_Confidence_0.667_Length_1466	CDC14	2e-159	e_gwW.5.49.1	0.357842	2.09425	2.09425	1.40349	17.9722	25.6107	1
Locus_2_9Transcript_45/333_Confidence_1.000_Length_327	?	4e-34	pasa_Sanger_mRNA13161	0.359119	12.2213	12.2213	1.39402	295812	424401	1
Locus_6311_3Transcript_3/3_Confidence_0.714_Length_738	?	2e-27	pasa_Sanger_mRNA19091	0.362946	6.95792	6.95792	1.36609	44.2454	64.777	1
Locus_2995_2Transcript_1/1_Confidence_1.000_Length_1278	CPLD34	6e-113	estExt_fgenesh2_kg.C_380010	0.362996	2.20259	2.20259	1.36572	2.40447	3.52117	1
Locus_15697_1Transcript_1/1_Confidence_1.000_Length_1674	ELG20	3e-112	estExt_fgenesh2_pg.C_380151	0.363444	0.487621	-2.05077	1.3625	1.05926	1.55488	1
Locus_2638_3Transcript_1/3_Confidence_0.600_Length_1076	?	5e-11	pasa_Sanger_mRNA11244	0.363465	2.28157	2.28157	1.36234	1.40014	2.05549	1
Locus_33614_3Transcript_3/3_Confidence_0.667_Length_671	?	2e-23	pasa_Sanger_mRNA9250	0.363501	2.78975	2.78975	1.36208	11.1597	16.3862	1
Locus_33841_10Transcript_1/1_Confidence_1.000_Length_583	CHLREDRAFT_149690	1e-84	Chlre2_kg.scaffold_25000169	0.364095	0.000810196	-1234.27	1.35782	8.70708	12.8251	1
Locus_21541_3Transcript_1/1_Confidence_1.000_Length_1753	TOP3	5e-164	e_gwW.10.24.1	0.364491	2.01231	2.01231	1.35498	5.42105	8.00167	1
Locus_35207_3Transcript_1/1_Confidence_1.000_Length_933	?	2e-28	au.g10722_t1	0.365167	2.22587	2.22587	1.35015	6.38025	9.45115	1
Locus_3346_7Transcript_1/2_Confidence_0.857_Length_1019	MAPKKK3	2e-122	e_gwH.19.225.1	0.365552	2.18253	2.18253	1.34742	30.4498	45.1973	1
Locus_3657_8Transcript_1/1_Confidence_1.000_Length_1370	?	1e-10	pasa_Sanger_mRNA3608	0.36558	2.45982	2.45982	1.34721	5.71492	8.48405	1
Locus_32321_7Transcript_1/1_Confidence_1.000_Length_491	?	2e-09	pasa_Sanger_mRNA6551	0.367068	6.78413	6.78413	1.33669	24.6487	36.8803	1
Locus_12638_9Transcript_1/1_Confidence_1.000_Length_377	CGL54	1e-21	SKA_acegs_kg.scaffold_7000007	0.367119	0.445063	-2.24687	1.33632	43.7142	65.4246	1
Locus_13010_8Transcript_2/2_Confidence_0.750_Length_955	?	1e-26	pasa_Sanger_mRNA28043	0.367995	3.1214	3.1214	1.33017	17.2541	25.9427	1
Locus_6899_6Transcript_1/1_Confidence_1.000_Length_1607	CHLREDRAFT_146531	2e-34	Chlre2_kg.scaffold_1000355	0.368296	2.08478	2.08478	1.32806	6.17696	9.3022	1
Locus_30918_5Transcript_1/1_Confidence_1.000_Length_623	?	1e-44	kg.chromosome_6_#_779_#_chlre3.3.75.1.1	0.370536	2.5788	2.5788	1.31249	12.1096	18.4529	1
Locus_15272_5Transcript_1/1_Confidence_1.000_Length_1351	CHLREDRAFT_142180	2e-89	Chlre2_kg.scaffold_3000153	0.371345	3.15318	3.15318	1.30692	5.92384	9.06536	1
Locus_15402_7Transcript_1/2_Confidence_0.750_Length_1343	?	2e-63	pasa_Sanger_mRNA19726	0.371965	3.14959	3.14959	1.30266	41.6459	63.9398	1
Locus_1624_7Transcript_1/2_Confidence_0.750_Length_556	?	2e-11	pasa_Sanger_mRNA27606	0.372088	4.00838	4.00838	1.30182	8.83353	13.571	1
Locus_12818_8Transcript_1/1_Confidence_1.000_Length_379	CHLREDRAFT_205773	1e-08	OVA_Chlre2_kg.scaffold_58000030	0.372638	2.00773	2.00773	1.29806	5.20003	8.012	1
Locus_24372_7Transcript_2/2_Confidence_0.667_Length_523	CHLREDRAFT_149791	5e-13	Chlre2_kg.scaffold_27000060	0.374751	2.36148	2.36148	1.28373	19.5235	30.4169	1
Locus_13531_1Transcript_1/1_Confidence_1.000_Length_1117	CHLREDRAFT_142912	1e-81	Chlre2_kg.scaffold_4000035	0.375496	2.75361	2.75361	1.27872	7.84723	12.2736	1
Locus_24734_9Transcript_1/2_Confidence_0.667_Length_636	CHLREDRAFT_189472	2e-13	estExt_fgenesh2_pg.C_150168	0.377677	0.0203174	-49.219	1.26417	14.495	22.9321	1
Locus_20827_8Transcript_1/1_Confidence_1.000_Length_1039	?	9e-32	au.g9151_t1	0.377985	2.02315	2.02315	1.26213	90.6265	143.609	1
Locus_31142_3Transcript_1/1_Confidence_1.000_Length_835	?	7e-49	au.g4596_t1	0.379552	2.16098	2.16098	1.2518	3.19508	5.10478	1
Locus_2248_8Transcript_1/1_Confidence_1.000_Length_707	CHLREDRAFT_184983	4e-14	estExt_fgenesh2_kg.C_360027	0.380047	2.43183	2.43183	1.24856	7.73396	12.3886	1
Locus_16660_3Transcript_1/1_Confidence_1.000_Length_1728	CHLREDRAFT_147348	9e-38	Chlre2_kg.scaffold_19000022	0.381457	2.1626	2.1626	1.23936	3.80764	6.14451	1
Locus_17226_5Transcript_1/1_Confidence_1.000_Length_1000	CHLREDRAFT_205925	2e-45	SKA_chlre3.19.230.1.1	0.382747	2.05615	2.05615	1.23103	7.68962	12.493	1
Locus_3413_7Transcript_3/3_Confidence_0.889_Length_4385	?	1e-30	pasa_Sanger_mRNA22061	0.382874	0.00469224	-213.118	1.2302	0.140682	0.228714	1
Locus_20599_8Transcript_1/1_Confidence_1.000_Length_866	CHLREDRAFT_157642	5e-39	acegs_kg.scaffold_19000041	0.383378	2.42995	2.42995	1.22697	10.4271	16.9965	1
Locus_8063_6Transcript_1/1_Confidence_1.000_Length_808	?	3e-26	au.g6205_t1	0.386627	3.05689	3.05689	1.20629	12.664	20.9966	1
Locus_17609_8Transcript_2/2_Confidence_0.667_Length_809	ANK2	9e-12	e_gwH.1.28.1	0.387441	3.18628	3.18628	1.20117	33.25	55.3627	1
Locus_2699_7Transcript_1/1_Confidence_1.000_Length_2055	?	3e-38	pasa_Sanger_mRNA5769	0.387507	4.33878	4.33878	1.20075	52.6212	87.647	1
Locus_4673_7Transcript_1/1_Confidence_1.000_Length_462	CHLREDRAFT_97170	2e-17	e_gwH.7.191.1	0.387735	3.30035	3.30035	1.19933	10.2149	17.0344	1
Locus_12459_1Transcript_1/1_Confidence_1.000_Length_850	CHLREDRAFT_11299	2e-66	fgenesh1_pg.C_scaffold_14000021	0.387919	2.26452	2.26452	1.19818	6.496	10.8431	1
Locus_7448_7Transcript_1/6_Confidence_0.550_Length_1730	?	4e-28	pasa_Sanger_mRNA11088	0.388073	5.10854	5.10854	1.19721	39.6636	66.2599	1
Locus_9394_3Transcript_1/1_Confidence_1.000_Length_2819	CHLREDRAFT_8793	4e-177	fgenesh1_pg.C_scaffold_4000330	0.393934	2.12398	2.12398	1.16114	9.59714	16.5306	1
Locus_14190_8Transcript_1/1_Confidence_1.000_Length_702	CHLREDRAFT_93502	4e-18	fgenesh1_est.C_scaffold_5000038	0.394293	2.02975	2.02975	1.15897	8.86351	15.2956	1
Locus_20080_10Transcript_1/1_Confidence_1.000_Length_895	TCTEX1	6e-63	acegs_kg.scaffold_72000026	0.396428	0.485322	-2.06049	1.14613	7.7968	13.6054	1
Locus_515_3Transcript_2/11_Confidence_0.041_Length_902	?	8e-08	pasa_Sanger_mRNA16315	0.3968	2.35168	2.35168	1.14391	14.0893	24.6335	1
Locus_15933_3Transcript_1/1_Confidence_1.000_Length_911	?	2e-66	pasa_Sanger_mRNA13946	0.398804	2.55503	2.55503	1.13203	3.73184	6.59318	1
Locus_15272_8Transcript_1/1_Confidence_1.000_Length_898	?	5e-19	pasa_Sanger_mRNA10	0.399084	7.16584	7.16584	1.13038	19.7873	35.0101	1
Locus_18166_3Transcript_1/1_Confidence_1.000_Length_539	?	2e-26	au.g76_t1	0.399462	2.37676	2.37676	1.12815	8.35589	14.8134	1
Locus_22366_2Transcript_1/1_Confidence_1.000_Length_657	CHLREDRAFT_118132	2e-43	e_gwW.21.102.1	0.404746	2.31994	2.31994	1.09754	25.9266	47.2447	1
Locus_11_3Transcript_7283/11887_Confidence_1.000_Length_799	CHLREDRAFT_145342	6e-97	Chlre2_kg.scaffold_13000255	0.40487	2.39182	2.39182	1.09684	26.1092	47.6082	1
Locus_20746_2Transcript_1/1_Confidence_1.000_Length_764	?	2e-38	au.g8741_t1	0.405293	2.17794	2.17794	1.09443	3.01742	5.51415	1
Locus_24947_10Transcript_1/1_Confidence_1.000_Length_538	?	2e-18	pasa_Sanger_mRNA2786	0.406349	0.312772	-3.19721	1.08843	14.1256	25.9559	1
Locus_22096_3Transcript_1/1_Confidence_1.000_Length_2213	?	1e-97	GLW_estExt_fgenesh2_pg.C_670045	0.406823	2.07932	2.07932	1.08575	15.463	28.4836	1
Locus_42227_3Transcript_2/2_Confidence_0.714_Length_517	CHLREDRAFT_149315	9e-10	Chlre2_kg.scaffold_26000050	0.408283	2.50563	2.50563	1.07753	46.8739	87.0023	1
Locus_22427_8Transcript_1/1_Confidence_1.000_Length_718	?	7e-72	au.g4052_t1	0.413103	2.79212	2.79212	1.05086	9.77241	18.5988	1
Locus_42135_10Transcript_1/1_Confidence_1.000_Length_375	?	1e-09	kg.chromosome_6_#_2014_#_XP_001695394.1	0.41332	0.469783	-2.12864	1.04968	35.9439	68.4854	1
Locus_3917_5Transcript_1/1_Confidence_1.000_Length_863	?	2e-30	NFW_163435	0.414073	5064.37	5064.37	1.04558	0.259574	0.496517	1
Locus_413_5Transcript_2/10_Confidence_0.260_Length_2483	PMH1	1e-101	estExt_GenewiseH_1.C_90025	0.414507	2250.8	2250.8	1.04322	3.68186	7.05865	1
Locus_18197_10Transcript_1/1_Confidence_1.000_Length_467	CHLREDRAFT_189135	1e-09	estExt_fgenesh2_pg.C_130246	0.415552	0.00126106	-792.986	1.03757	16.2388	31.3016	1
Locus_18759_3Transcript_1/1_Confidence_1.000_Length_763	RSP23	7e-98	estExt_gwp_1W.C_390083	0.416145	2.36529	2.36529	1.03438	3.86413	7.4714	1
Locus_58163_10Transcript_1/1_Confidence_1.000_Length_375	?	8e-34	pasa_Sanger_mRNA16447	0.417094	2.0802	2.0802	1.02929	22.5288	43.7754	1
Locus_34726_3Transcript_1/1_Confidence_1.000_Length_650	?	1e-16	estExt_fgenesh1_pm.C_chromosome_100306	0.41798	2.02952	2.02952	1.02456	5.3285	10.4015	1
Locus_15200_7Transcript_1/1_Confidence_1.000_Length_611	?	4e-38	estExt_fgenesh1_pm.C_270004	0.418413	1080.41	1080.41	1.02226	0.0116551	0.0228027	1
Locus_22792_1Transcript_1/1_Confidence_1.000_Length_757	?	3e-19	kg.chromosome_10_#_966_#_855606:1	0.418537	2.0385	2.0385	1.0216	6.95538	13.6166	1
Locus_22591_7Transcript_1/1_Confidence_1.000_Length_597	CHLREDRAFT_113573	2e-18	e_gwW.4.116.1	0.419631	9396.15	9396.15	1.01581	0.882688	1.7379	1
Locus_16437_9Transcript_1/1_Confidence_1.000_Length_2898	TSP3	1e-135	OVA_e_gwH.4.243.1	0.420039	0.263264	-3.79846	1.01366	28.8342	56.8912	1
Locus_20248_6Transcript_1/1_Confidence_1.000_Length_1248	?	1e-74	pasa_Sanger_mRNA10770	0.420531	2.11082	2.11082	1.01107	20.0654	39.6915	1
Locus_4829_6Transcript_1/1_Confidence_1.000_Length_813	CHLREDRAFT_143350	1e-29	Chlre2_kg.scaffold_2000078	0.420654	4.06088	4.06088	1.01042	5.47215	10.8314	1
Locus_20791_5Transcript_1/1_Confidence_1.000_Length_456	?	4e-22	pasa_Sanger_mRNA31269	0.422338	3.55268e-05	-28147.8	1.00162	7.92242	15.8192	1
Locus_50311_9Transcript_1/1_Confidence_1.000_Length_427	CHLREDRAFT_167654	2e-14	fgenesh2_pg.C_scaffold_6000099	0.422598	2.41674e-05	-41378.1	1.00027	17.1206	34.232	1
Locus_16154_9Transcript_1/1_Confidence_1.000_Length_478	?	4e-07	kg.chromosome_16_#_684_#_TC42080	0.422602	6.39183e-05	-15645	1.00025	39.3805	78.7415	1
Locus_2758_7Transcript_1/1_Confidence_1.000_Length_414	?	6e-15	kg.chromosome_16_#_1248_#_BI716650	0.422609	17910.7	17910.7	1.00021	3.20757	6.41379	1
Locus_12801_8Transcript_1/2_Confidence_0.667_Length_621	MOT28	4e-07	fgenesh2_pg.C_scaffold_47000027	0.422639	8146.09	8146.09	1.00006	3.93458	7.8687	1
Locus_40886_9Transcript_1/1_Confidence_1.000_Length_701	?	8e-74	Chlre2_kg.scaffold_77000033	0.422644	3.86354e-05	-25883	1.00003	7.53845	15.0764	1
Locus_5571_7Transcript_1/1_Confidence_1.000_Length_918	CHLREDRAFT_177618	8e-47	fgenesh2_pg.C_scaffold_43000072	0.422649	19707.9	19707.9	1	3.88361	7.76718	1
Locus_15244_10Transcript_1/1_Confidence_1.000_Length_1028	?	5e-45	kg.chromosome_3_#_850_#_857975:1	0.42265	7.32075e-05	-13659.8	1	1.86563	3.73126	1
Locus_10632_3Transcript_5/5_Confidence_0.600_Length_758	CHLREDRAFT_154858	1e-17	Chlre2_kg.scaffold_97000029	0.42265	19708.7	19708.7	1	3.88395	7.76791	1
Locus_12804_6Transcript_1/1_Confidence_1.000_Length_838	CHLREDRAFT_153667	2e-08	Chlre2_kg.scaffold_64000052	0.42265	0.000556497	-1796.95	1	0.0322545	0.0645091	1
Locus_15526_5Transcript_1/3_Confidence_0.667_Length_851	FOR1	2e-13	Chlre2_kg.scaffold_9000258	0.42265	10208.6	10208.6	1	1.04196	2.08392	1
Locus_22227_5Transcript_1/1_Confidence_1.000_Length_799	?	5e-10	au.g3207_t1	0.42265	27099.1	27099.1	1	7.34307	14.6861	1
Locus_23315_10Transcript_1/1_Confidence_1.000_Length_465	?	4e-22	kg.chromosome_16_#_1171_#_TC41092	0.42265	0.000837756	-1193.66	1	0.0142245	0.028449	1
Locus_26235_5Transcript_1/1_Confidence_1.000_Length_595	?	6e-17	estExt_fgenesh1_pm.C_chromosome_150033	0.42265	12306.9	12306.9	1	1.51435	3.0287	1
Locus_4323_8Transcript_1/1_Confidence_1.000_Length_519	?	9e-13	pasa_Sanger_mRNA27141	0.42265	38.8298	38.8298	1	1.43109e-05	2.86218e-05	1
Locus_436_5Transcript_1/1_Confidence_1.000_Length_2183	CHLREDRAFT_129561	0	estExt_gwp_1H.C_180229	0.42265	0.000353194	-2831.31	1	0.0801063	0.160213	1
Locus_4773_10Transcript_2/2_Confidence_0.667_Length_332	?	2e-27	pg.chromosome_3_#_418	0.42265	9799.15	9799.15	1	0.960037	1.92007	1
Locus_4986_4Transcript_1/1_Confidence_1.000_Length_271	CHLREDRAFT_157360	2e-18	acegs_kg.scaffold_1000225	0.42265	2.72459	2.72459	1	2.97421e-08	5.94842e-08	1
Locus_8159_8Transcript_1/1_Confidence_1.000_Length_390	GDPD2	1e-38	e_gwW.14.254.1	0.42265	38549.6	38549.6	1	14.9184	29.8367	1
Locus_19187_7Transcript_1/1_Confidence_1.000_Length_467	?	8e-27	kg.chromosome_2_#_917_#_XP_001699823.1	0.42265	15871.4	15871.4	1	2.52481	5.04962	1
Locus_19340_2Transcript_1/1_Confidence_1.000_Length_494	CHLREDRAFT_154421	2e-11	Chlre2_kg.scaffold_81000015	0.42265	8606.12	8606.12	1	0.741459	1.48292	1
Locus_1785_8Transcript_2/3_Confidence_0.867_Length_491	LHCBM6	3e-43	estExt_fgenesh2_kg.C_260057	0.42265	18031	18031	0.999999	3.29217	6.58435	1
Locus_1312_2Transcript_2/3_Confidence_0.600_Length_1072	CHLREDRAFT_111255	2e-69	e_gwW.8.62.1	0.42265	0.0423084	-23.636	0.999999	5.12397e-06	1.0248e-05	1
Locus_17150_2Transcript_1/1_Confidence_1.000_Length_849	CHLREDRAFT_149134	7e-53	Chlre2_kg.scaffold_28000082	0.42265	0.00051067	-1958.21	0.999998	0.0384359	0.076872	1
Locus_10642_2Transcript_1/1_Confidence_1.000_Length_463	CHLREDRAFT_187701	7e-07	estExt_fgenesh2_pg.C_40197	0.422651	0.000100376	-9962.54	0.999993	1.06758	2.13517	1
Locus_6461_3Transcript_1/2_Confidence_0.444_Length_766	?	4e-09	au.g7439_t1	0.422651	9347.99	9347.99	0.999992	0.943455	1.88693	1
Locus_13757_5Transcript_1/1_Confidence_1.000_Length_636	?	8e-14	pasa_Sanger_mRNA15175	0.422654	17245.4	17245.4	0.999977	4.64431	9.28883	1
Locus_13923_6Transcript_1/1_Confidence_1.000_Length_683	CHLREDRAFT_141995	5e-15	Chlre2_kg.scaffold_5000405	0.422656	15025.4	15025.4	0.999969	3.86576	7.73177	1
Locus_24889_2Transcript_1/1_Confidence_1.000_Length_401	CHLREDRAFT_188322	2e-09	estExt_fgenesh2_pg.C_100024	0.422683	0.000127505	-7842.86	0.999827	7.04242	14.0873	1
Locus_54848_10Transcript_1/1_Confidence_1.000_Length_400	?	3e-07	pasa_Sanger_mRNA33481	0.422683	0.000116151	-8609.47	0.999825	12.1786	24.3615	1
Locus_11016_9Transcript_1/1_Confidence_1.000_Length_646	?	4e-07	pasa_Sanger_mRNA10572	0.422783	0.000360816	-2771.5	0.999308	44.879	89.8202	1
Locus_6311_8Transcript_1/1_Confidence_1.000_Length_808	CHLREDRAFT_115082	5e-52	e_gwW.12.111.1	0.422803	1701.99	1701.99	0.999204	0.27755	0.555542	1
Locus_1726_8Transcript_3/3_Confidence_0.667_Length_1358	?	8e-17	pasa_Sanger_mRNA12311	0.422951	1180.58	1180.58	0.998435	2.42367	4.85495	1
Locus_6134_7Transcript_2/2_Confidence_0.400_Length_1773	?	1e-178	pasa_Sanger_mRNA9449	0.423163	551.231	551.231	0.997335	0.260045	0.521481	1
Locus_9648_6Transcript_1/1_Confidence_1.000_Length_1240	?	3e-07	pasa_Sanger_mRNA17836	0.423703	2.03542	2.03542	0.994542	0.921197	1.85251	1
Locus_23571_3Transcript_1/1_Confidence_1.000_Length_1030	CHLREDRAFT_126121	2e-131	estExt_gwp_1H.C_80149	0.424046	2.10113	2.10113	0.992771	1.37936	2.7788	1
Locus_3515_1Transcript_2/3_Confidence_0.500_Length_393	?	1e-07	kg.55_#_11_#_KCC002409A_C01	0.424809	0.0652579	-15.3238	0.988842	15.6374	31.6277	1
Locus_12415_7Transcript_1/1_Confidence_1.000_Length_900	VPS9	2e-98	fgenesh2_pg.C_scaffold_20000144	0.425718	2.59499	2.59499	0.984184	28.6625	58.2463	1
Locus_14511_7Transcript_1/1_Confidence_1.000_Length_918	CHLREDRAFT_142444	4e-21	Chlre2_kg.scaffold_3000417	0.425988	2.97805	2.97805	0.982803	13.6751	27.8287	1
Locus_2_10Transcript_31/239_Confidence_1.000_Length_729	ZIP1	8e-19	Chlre2_kg.scaffold_71000034	0.42604	0.00876195	-114.13	0.982538	10.4967	21.3664	1
Locus_75963_9Transcript_1/1_Confidence_1.000_Length_341	?	2e-16	STE_fgenesh2_kg.C_scaffold_6000012	0.428093	0.0139677	-71.5937	0.972109	38.3828	78.9682	1
Locus_24892_5Transcript_1/1_Confidence_1.000_Length_1122	CHLREDRAFT_141592	6e-12	Chlre2_kg.scaffold_5000002	0.428969	61.8177	61.8177	0.967698	20.7886	42.9651	1
Locus_36540_9Transcript_1/1_Confidence_1.000_Length_279	ALA1	2e-27	fgenesh2_pg.C_scaffold_18000067	0.429206	0.0170462	-58.6642	0.966506	0.107847	0.223169	1
Locus_14609_5Transcript_1/1_Confidence_1.000_Length_1023	CHLREDRAFT_150204	1e-07	Chlre2_kg.scaffold_29000092	0.429275	0.0169912	-58.854	0.966157	3.45938	7.16111	1
Locus_6807_8Transcript_2/2_Confidence_0.667_Length_996	?	1e-84	au.g15671_t1	0.429345	3.97031	3.97031	0.965805	11.953	24.7523	1
Locus_40439_2Transcript_1/1_Confidence_1.000_Length_435	CHLREDRAFT_142731	6e-45	Chlre2_kg.scaffold_6000221	0.429568	0.0318854	-31.3624	0.964686	2.85902	5.92736	1
Locus_12290_9Transcript_1/1_Confidence_1.000_Length_537	CHLREDRAFT_96400	1e-08	fgenesh1_est.C_scaffold_89000009	0.429863	0.363817	-2.74864	0.963212	30.7464	63.8414	1
Locus_6998_7Transcript_1/1_Confidence_1.000_Length_2236	?	1e-56	pasa_Sanger_mRNA16565	0.429888	3.61411	3.61411	0.963085	32.1556	66.7762	1
Locus_3913_8Transcript_1/1_Confidence_1.000_Length_1551	CHLREDRAFT_183266	2e-25	estExt_fgenesh2_kg.C_130087	0.430185	51.1579	51.1579	0.961599	2.79472	5.81265	1
Locus_4598_3Transcript_1/1_Confidence_1.000_Length_479	CHLREDRAFT_144315	3e-14	Chlre2_kg.scaffold_10000195	0.432884	11.447	11.447	0.948205	10.6554	22.4749	1
Locus_4_7Transcript_28/805_Confidence_1.000_Length_344	CHLREDRAFT_155068	1e-16	Chlre2_kg.scaffold_422000001	0.433164	6.68661	6.68661	0.946825	246247	520152	1
Locus_17871_2Transcript_1/1_Confidence_1.000_Length_1179	?	6e-12	pasa_Sanger_mRNA18376	0.433779	13.501	13.501	0.943801	0.680751	1.44257	1
Locus_11451_6Transcript_1/1_Confidence_1.000_Length_1162	CHLREDRAFT_141271	8e-44	Chlre2_kg.scaffold_7000098	0.434633	2.03433	2.03433	0.93962	22.6447	48.1997	1
Locus_5721_6Transcript_1/1_Confidence_1.000_Length_556	PDE6	2e-46	e_gwH.24.68.1	0.43478	0.0319679	-31.2814	0.938903	0.00455801	0.00970922	1
Locus_11422_1Transcript_2/3_Confidence_0.667_Length_674	CHLREDRAFT_143143	4e-55	Chlre2_kg.scaffold_4000266	0.434887	0.0309546	-32.3054	0.93838	0.663043	1.41316	1
Locus_7553_8Transcript_1/1_Confidence_1.000_Length_699	CHLREDRAFT_142775	4e-10	Chlre2_kg.scaffold_6000265	0.435546	2.0432	2.0432	0.935169	14.0227	29.9897	1
Locus_23510_5Transcript_1/1_Confidence_1.000_Length_495	SYP8	8e-20	SAN_167479	0.436578	2.14984	2.14984	0.930164	6.54313	14.0688	1
Locus_6860_7Transcript_1/1_Confidence_1.000_Length_552	?	6e-61	pasa_Sanger_mRNA3213	0.436817	28.1123	28.1123	0.92901	8.71282	18.7572	1
Locus_3113_1Transcript_1/1_Confidence_1.000_Length_1390	?	2e-09	pg.chromosome_5_#_218	0.438272	2.29141	2.29141	0.922003	4.00894	8.69617	1
Locus_10945_5Transcript_1/1_Confidence_1.000_Length_790	CHLREDRAFT_187765	4e-20	estExt_fgenesh2_pg.C_40291	0.43909	2.27244	2.27244	0.918089	4.60585	10.0336	1
Locus_4535_7Transcript_1/1_Confidence_1.000_Length_777	?	2e-10	au.g13511_t1	0.44085	13.9168	13.9168	0.909721	69.3536	152.472	1
Locus_4662_6Transcript_1/1_Confidence_1.000_Length_525	CHLREDRAFT_141260	2e-37	Chlre2_kg.scaffold_7000087	0.441349	19.7978	19.7978	0.907361	5.96806	13.1548	1
Locus_3410_2Transcript_1/2_Confidence_0.800_Length_775	CAX2	1e-56	e_gwW.30.40.1	0.441567	0.0802971	-12.4538	0.906333	0.0320974	0.0708292	1
Locus_8981_2Transcript_1/1_Confidence_1.000_Length_1266	CHLREDRAFT_146651	2e-61	Chlre2_kg.scaffold_1000475	0.441667	2.24712	2.24712	0.905863	5.5158	12.178	1
Locus_16947_8Transcript_1/1_Confidence_1.000_Length_678	CHLREDRAFT_179694	4e-78	fgenesh2_pg.C_scaffold_78000005	0.441807	2.7282	2.7282	0.905199	6.21213	13.7254	1
Locus_30279_6Transcript_1/1_Confidence_1.000_Length_599	?	7e-17	pasa_Sanger_mRNA2857	0.44348	0.0515034	-19.4162	0.897351	11.5105	25.6545	1
Locus_18346_3Transcript_1/1_Confidence_1.000_Length_959	CHLREDRAFT_170458	6e-83	fgenesh2_pg.C_scaffold_13000209	0.444458	2.52177	2.52177	0.892793	2.4077	5.39363	1
Locus_63241_10Transcript_1/1_Confidence_1.000_Length_800	CHLREDRAFT_169266	9e-16	fgenesh2_pg.C_scaffold_10000068	0.444689	0.484604	-2.06354	0.89172	11.7312	26.3113	1
Locus_11365_3Transcript_1/1_Confidence_1.000_Length_465	?	7e-17	estExt_fgenesh1_pg.C_chromosome_140161	0.445072	0.471079	-2.12279	0.889946	19.4567	43.7257	1
Locus_9836_1Transcript_1/2_Confidence_0.667_Length_539	CHLREDRAFT_148808	3e-47	Chlre2_kg.scaffold_24000207	0.446054	2.05613	2.05613	0.885403	7.59306	17.1516	1
Locus_5834_2Transcript_1/1_Confidence_1.000_Length_1404	CHLREDRAFT_146326	4e-25	Chlre2_kg.scaffold_1000150	0.448061	2.00317	2.00317	0.876195	25.0264	57.1251	1
Locus_8737_3Transcript_1/1_Confidence_1.000_Length_1378	?	2e-63	pasa_Sanger_mRNA14846	0.44846	2.37747	2.37747	0.874374	11.8796	27.1728	1
Locus_2350_8Transcript_1/1_Confidence_1.000_Length_754	RPB11	2e-44	estExt_fgenesh2_kg.C_20015	0.453567	13.0936	13.0936	0.851396	3.37838	7.93609	1
Locus_36222_9Transcript_1/1_Confidence_1.000_Length_890	CHLREDRAFT_193221	2e-49	estExt_fgenesh2_pg.C_390146	0.454093	0.0863608	-11.5793	0.849064	14.1375	33.3015	1
Locus_43675_6Transcript_1/1_Confidence_1.000_Length_530	?	3e-32	estExt_fgenesh1_pm.C_chromosome_10053	0.45425	0.368478	-2.71387	0.848367	37.0589	87.3652	1
Locus_12640_8Transcript_1/1_Confidence_1.000_Length_629	CHLREDRAFT_149764	2e-07	Chlre2_kg.scaffold_27000033	0.455248	2.98417	2.98417	0.843956	6.75519	16.0084	1
Locus_235_4Transcript_3/6_Confidence_0.583_Length_403	?	2e-49	au.g12929_t1	0.456425	2.27822	2.27822	0.838786	1189.59	2836.47	1
Locus_15554_3Transcript_1/1_Confidence_1.000_Length_596	?	2e-16	pasa_Sanger_mRNA34963	0.457517	0.331755	-3.01428	0.834016	12.671	30.3854	1
Locus_33423_7Transcript_1/1_Confidence_1.000_Length_599	POLZ1	2e-97	e_gwW.22.13.1	0.457708	2.79303	2.79303	0.833183	10.8134	25.9569	1
Locus_8401_5Transcript_1/2_Confidence_0.800_Length_793	?	1e-34	pasa_Sanger_mRNA21964	0.457709	2.793	2.793	0.83318	6.16978	14.8102	1
Locus_4725_8Transcript_1/1_Confidence_1.000_Length_520	?	6e-13	au.g6804_t1	0.458255	2.00794	2.00794	0.830808	7.08443	17.0543	1
Locus_8946_1Transcript_1/1_Confidence_1.000_Length_2151	CHLREDRAFT_153439	3e-68	Chlre2_kg.scaffold_58000001	0.458388	2.09094	2.09094	0.830231	37.8897	91.275	1
Locus_4353_2Transcript_1/1_Confidence_1.000_Length_857	CHLREDRAFT_163128	8e-20	fgenesh2_kg.C_scaffold_20000056	0.459208	2.2104	2.2104	0.826681	16.7784	40.5921	1
Locus_6223_10Transcript_1/1_Confidence_1.000_Length_996	CHLREDRAFT_151478	4e-15	Chlre2_kg.scaffold_37000064	0.460284	2.02131	2.02131	0.822042	16.3382	39.7503	1
Locus_16638_5Transcript_1/1_Confidence_1.000_Length_481	CHLREDRAFT_176892	8e-29	fgenesh2_pg.C_scaffold_38000159	0.461493	10.7422	10.7422	0.816861	0.288616	0.706647	1
Locus_13129_8Transcript_1/1_Confidence_1.000_Length_665	NDA6	8e-10	PIE_estExt_fgenesh2_pg.C_840031	0.462242	2.10944	2.10944	0.813665	4.60006	11.307	1
Locus_17299_6Transcript_1/2_Confidence_0.750_Length_1349	?	4e-45	estExt_fgenesh1_pm.C_chromosome_30568	0.465688	2.40635	2.40635	0.79912	5.95502	14.9039	1
Locus_11250_10Transcript_1/2_Confidence_0.667_Length_514	?	2e-12	au.g15383_t1	0.466357	0.488109	-2.04872	0.796322	10.9893	27.6	1
Locus_544_3Transcript_2/9_Confidence_0.565_Length_539	HTA4	3e-57	e_gwH.3.328.1	0.466557	2.71794	2.71794	0.79549	135.97	341.853	1
Locus_22492_3Transcript_1/1_Confidence_1.000_Length_1402	CHLREDRAFT_143680	1e-07	Chlre2_kg.scaffold_2000408	0.468149	2.12681	2.12681	0.788876	3.24769	8.23372	1
Locus_25456_2Transcript_1/1_Confidence_1.000_Length_741	?	3e-10	pg.chromosome_12_#_1052	0.475229	8.18699	8.18699	0.760086	1.07771	2.83576	1
Locus_18630_5Transcript_1/1_Confidence_1.000_Length_532	?	3e-10	pasa_Sanger_mRNA8556	0.478208	0.45355	-2.20483	0.748261	20.6788	55.2718	1
Locus_5276_3Transcript_4/7_Confidence_0.098_Length_806	CHLREDRAFT_102892	2e-21	e_gwH.20.252.1	0.480503	3.33984	3.33984	0.739263	8.33824	22.5582	1
Locus_7512_2Transcript_1/1_Confidence_1.000_Length_410	MAPKKK11	7e-27	Chlre2_kg.scaffold_5000267	0.484736	0.146138	-6.84286	0.722929	5.2187	14.4377	1
Locus_569_10Transcript_1/1_Confidence_1.000_Length_1068	FAP58	5e-174	SKA_Chlre2_kg.scaffold_2000405	0.487481	0.194453	-5.14264	0.71251	5.49274	15.418	1
Locus_2354_7Transcript_2/2_Confidence_0.750_Length_872	PDE10	5e-38	estExt_fgenesh2_pg.C_780011	0.494836	2.05961	2.05961	0.68525	4.17062	12.1726	1
Locus_13168_6Transcript_1/2_Confidence_0.667_Length_1856	CHLREDRAFT_141210	2e-10	Chlre2_kg.scaffold_7000037	0.494846	6.19125	6.19125	0.685213	14.0964	41.1446	1
Locus_2757_7Transcript_1/1_Confidence_1.000_Length_540	?	1e-09	pasa_Sanger_mRNA23434	0.495452	4.15402	4.15402	0.683012	25.0591	73.3782	1
Locus_22103_8Transcript_1/1_Confidence_1.000_Length_451	?	3e-08	pasa_Sanger_mRNA4438	0.496066	0.377729	-2.6474	0.680782	26.5046	77.8651	1
Locus_14297_7Transcript_1/1_Confidence_1.000_Length_451	?	2e-09	pasa_Sanger_mRNA5734	0.496538	3.19872	3.19872	0.679074	16.1343	47.5185	1
Locus_21102_1Transcript_1/1_Confidence_1.000_Length_629	CPA1	2e-55	e_gwW.18.105.1	0.497419	6.0008	6.0008	0.675897	0.500129	1.4799	1
Locus_20878_7Transcript_1/1_Confidence_1.000_Length_423	CHLREDRAFT_143942	8e-13	Chlre2_kg.scaffold_9000173	0.498159	2.07396	2.07396	0.673241	10.6532	31.6474	1
Locus_19295_3Transcript_1/1_Confidence_1.000_Length_719	CHLREDRAFT_120925	4e-23	e_gwW.40.2.1	0.500848	2.15277	2.15277	0.663659	4.03222	12.1515	1
Locus_9473_3Transcript_1/2_Confidence_0.800_Length_4429	CHLREDRAFT_93758	8e-57	fgenesh1_est.C_scaffold_6000059	0.50215	5.44729	5.44729	0.65906	2.16708	6.57629	1
Locus_30558_6Transcript_1/1_Confidence_1.000_Length_763	MRPS7	1e-17	Chlre2_kg.scaffold_1000842	0.504593	2.22397	2.22397	0.650511	21.1215	64.9382	1
Locus_17271_5Transcript_1/1_Confidence_1.000_Length_598	ELG21	2e-56	estExt_fgenesh2_pg.C_80097	0.506533	2.05469	2.05469	0.643787	3.61393	11.2271	1
Locus_9642_8Transcript_2/2_Confidence_0.667_Length_1002	CHLREDRAFT_153077	4e-56	Chlre2_kg.scaffold_53000009	0.509583	2.0725	2.0725	0.633341	10.1435	32.0318	1
Locus_751_1Transcript_1/1_Confidence_1.000_Length_750	CHLREDRAFT_153290	2e-08	Chlre2_kg.scaffold_57000025	0.511656	2.10638	2.10638	0.626324	1.84762	5.89987	1
Locus_2107_6Transcript_2/4_Confidence_0.091_Length_630	BIOB	2e-27	Chlre2_kg.scaffold_3000262	0.511744	5.15224	5.15224	0.626031	2.52532	8.06773	1
Locus_12228_8Transcript_1/2_Confidence_0.800_Length_1255	CHLREDRAFT_140931	5e-31	Chlre2_kg.scaffold_8000102	0.521097	4.52031	4.52031	0.595205	0.724505	2.43447	1
Locus_29708_2Transcript_1/1_Confidence_1.000_Length_628	?	1e-14	pasa_Sanger_mRNA14874	0.521307	0.220904	-4.52686	0.59453	8.2897	27.8866	1
Locus_11876_8Transcript_1/1_Confidence_1.000_Length_926	CPL4	2e-19	Chlre2_kg.scaffold_9000080	0.522159	2.11772	2.11772	0.591789	10.5396	35.6196	1
Locus_17585_5Transcript_1/1_Confidence_1.000_Length_502	?	5e-08	pasa_Sanger_mRNA8115	0.522714	4.65848	4.65848	0.590008	0.129665	0.439537	1
Locus_21234_6Transcript_1/1_Confidence_1.000_Length_1302	CHLREDRAFT_122684	2e-54	e_gwW.69.30.1	0.5295	3.32658	3.32658	0.568615	3.85398	13.5557	1
Locus_26266_7Transcript_1/1_Confidence_1.000_Length_369	CHLREDRAFT_142190	1e-17	Chlre2_kg.scaffold_3000163	0.535738	0.481908	-2.07509	0.549523	15.348	55.8593	1
Locus_9840_2Transcript_1/1_Confidence_1.000_Length_779	?	2e-29	au.g1758_t1	0.53905	4.0993	4.0993	0.539603	1.19446	4.42718	1
Locus_7265_7Transcript_1/1_Confidence_1.000_Length_923	ELG25	1e-70	fgenesh1_pg.C_scaffold_76000017	0.539471	0.340149	-2.93989	0.538351	3.30699	12.2856	1
Locus_734_6Transcript_10/10_Confidence_0.476_Length_2037	NAR1.2	4e-77	estExt_gwp_1W.C_120012	0.544348	0.253387	-3.94654	0.524036	0.153472	0.585732	1
Locus_7064_10Transcript_2/8_Confidence_0.723_Length_2336	CHLREDRAFT_144498	7e-07	Chlre2_kg.scaffold_11000043	0.544967	0.486281	-2.05642	0.522244	6.07469	23.2638	1
Locus_10814_6Transcript_1/1_Confidence_1.000_Length_665	ANK5	6e-12	e_gwW.4.33.1	0.546203	0.256535	-3.8981	0.518674	2.06396	7.95859	1
Locus_14599_6Transcript_1/1_Confidence_1.000_Length_885	CHLREDRAFT_146724	8e-51	Chlre2_kg.scaffold_1000548	0.546444	0.469609	-2.12943	0.517982	2.47602	9.56027	1
Locus_20392_2Transcript_1/1_Confidence_1.000_Length_624	CHLREDRAFT_120498	6e-15	e_gwW.38.65.1	0.547939	0.384072	-2.60368	0.513696	2.60872	10.1567	1
Locus_24172_8Transcript_1/1_Confidence_1.000_Length_588	CHLREDRAFT_151178	3e-07	Chlre2_kg.scaffold_33000046	0.549135	0.498573	-2.00573	0.510291	2.23473	8.75863	1
Locus_2046_7Transcript_1/1_Confidence_1.000_Length_819	?	8e-25	pasa_Sanger_mRNA21593	0.55061	2.30883	2.30883	0.506114	3.42878	13.5494	1
Locus_6387_7Transcript_1/1_Confidence_1.000_Length_743	?	3e-34	pg.chromosome_6_#_780	0.552803	2.0457	2.0457	0.499953	12.2794	49.1223	1
Locus_30704_9Transcript_1/1_Confidence_1.000_Length_722	CHLREDRAFT_173170	3e-15	fgenesh2_pg.C_scaffold_20000019	0.558425	0.475497	-2.10306	0.484436	19.2341	79.4082	1
Locus_5785_5Transcript_2/2_Confidence_0.750_Length_1114	CHLREDRAFT_173402	5e-29	fgenesh2_pg.C_scaffold_20000251	0.559089	2.2247	2.2247	0.482629	0.983272	4.07465	1
Locus_33806_10Transcript_1/1_Confidence_1.000_Length_441	?	7e-08	pasa_Sanger_mRNA20095	0.56031	0.284904	-3.50996	0.479321	16.063	67.0239	1
Locus_3100_10Transcript_1/1_Confidence_1.000_Length_758	CHLREDRAFT_151956	4e-19	Chlre2_kg.scaffold_42000036	0.561748	3.38006	3.38006	0.475447	1.56029	6.56348	1
Locus_16297_7Transcript_1/1_Confidence_1.000_Length_673	?	2e-19	au.g13412_t1	0.565646	2.33663	2.33663	0.465067	12.804	55.0631	1
Locus_14466_8Transcript_1/1_Confidence_1.000_Length_758	?	2e-10	pasa_Sanger_mRNA16669	0.576617	2.81083	2.81083	0.436805	16.2033	74.1902	1
Locus_15289_7Transcript_1/1_Confidence_1.000_Length_761	?	4e-07	au.g13034_t1	0.579219	0.313356	-3.19126	0.430302	0.00826562	0.0384178	1
Locus_9487_6Transcript_1/3_Confidence_0.667_Length_1647	CHLREDRAFT_144644	5e-23	Chlre2_kg.scaffold_11000189	0.586305	3.08221	3.08221	0.412962	1.85957	9.00599	1
Locus_12606_10Transcript_1/4_Confidence_0.556_Length_401	CHLREDRAFT_154562	2e-23	Chlre2_kg.scaffold_89000026	0.589519	2.83996	2.83996	0.405276	4.66582	23.0254	1
Locus_15756_7Transcript_1/1_Confidence_1.000_Length_682	?	9e-07	estExt_fgenesh1_pg.C_chromosome_170208	0.591478	0.460139	-2.17325	0.400645	2.28193	11.3913	1
Locus_9716_5Transcript_1/1_Confidence_1.000_Length_908	MOT19	1e-62	fgenesh2_pg.C_scaffold_24000022	0.592376	2.99062	2.99062	0.398535	2.74504	13.7756	1
Locus_76968_10Transcript_1/1_Confidence_1.000_Length_379	CER2	4e-33	Chlre2_kg.scaffold_79000027	0.592455	0.346074	-2.88956	0.398348	2.04304	10.2575	1
Locus_35804_7Transcript_1/1_Confidence_1.000_Length_1175	CHLREDRAFT_104544	5e-12	e_gwH.27.166.1	0.602985	2.5769	2.5769	0.374227	8.91812	47.6615	1
Locus_10469_8Transcript_1/1_Confidence_1.000_Length_881	GDPD1	3e-13	Chlre2_kg.scaffold_14000189	0.612203	2.63548	2.63548	0.354012	18.834	106.403	1
Locus_8804_7Transcript_1/1_Confidence_1.000_Length_950	?	2e-26	pasa_Sanger_mRNA6016	0.617079	2.64433	2.64433	0.343646	1.42809	8.31142	1
Locus_9936_3Transcript_1/3_Confidence_0.250_Length_1293	?	1e-29	pasa_Sanger_mRNA29096	0.61873	2.60791	2.60791	0.340186	0.38732	2.27711	1
Locus_30814_8Transcript_1/1_Confidence_1.000_Length_760	CHLREDRAFT_144879	6e-12	Chlre2_kg.scaffold_12000073	0.622921	2.60829	2.60829	0.331514	2.02675	12.2272	1
Locus_11_3Transcript_3466/11887_Confidence_1.000_Length_1067	CHLREDRAFT_154732	7e-20	Chlre2_kg.scaffold_93000007	0.624104	2.13816	2.13816	0.329097	1.9138	11.6307	1
Locus_22153_8Transcript_1/1_Confidence_1.000_Length_684	CHLREDRAFT_205478	4e-09	FER_164373	0.63954	2.44218	2.44218	0.298669	5.68506	38.0692	1
Locus_26829_8Transcript_1/1_Confidence_1.000_Length_713	CHLREDRAFT_141985	2e-18	Chlre2_kg.scaffold_5000395	0.651187	2.33877	2.33877	0.277049	2.42297	17.4913	1
Locus_14204_8Transcript_1/1_Confidence_1.000_Length_571	CHLREDRAFT_196575	8e-11	BTM_169350	0.653425	2.30166	2.30166	0.273022	3.89551	28.5362	1
Locus_23676_6Transcript_1/1_Confidence_1.000_Length_580	?	3e-12	au.g13064_t1	0.676064	2.14651	2.14651	0.234473	0.287376	2.45126	1
Locus_8534_3Transcript_1/2_Confidence_0.857_Length_1510	ELG14	1e-75	estExt_fgenesh1_pg.C_380165	0.680396	2.11154	2.11154	0.227535	0.113017	0.993405	1
Locus_12097_3Transcript_1/1_Confidence_1.000_Length_546	CHLREDRAFT_148082	4e-10	Chlre2_kg.scaffold_20000224	0.691623	0.489625	-2.04238	0.210181	0.148508	1.41315	1
Locus_5444_2Transcript_1/1_Confidence_1.000_Length_987	?	3e-20	au.g1407_t1	0.693157	0.494275	-2.02316	0.207878	0.383651	3.69112	1
