# Supplementary material for: RNA-Seq transcriptomic analysis with Bag2D software identifies key pathways enhancing lipid yield in a high lipid-producing mutant of the non-model green alga Dunaliella tertiolecta
Source: Biotechnol Biofuels. 2015 Nov 25;8:191. doi: 10.1186/s13068-015-0382-0 (PMC4660794; doi:10.1186/s13068-015-0382-0)
Supplement: Supplementary file 6 — 10.1186/s13068-015-0382-0 D9 and wild-type Dunaliella tertiolecta KEGG pathway analysis results of RNA-Seq second run. The top hit pathways in pathway analysis with p value ≤0.05. [file 13068_2015_382_MOESM6_ESM.xls]

## Sheet: Pathway-Enrichment.txt
Pathway Name	Database	Enrichment Score	Enrichment p-value	% genes in pathway that are present	# genes in list, in pathway	# genes not in list, in pathway	# genes in list, not in pathway	# genes not in list, not in pathway	Pathway ID
Metabolic pathways	kegg	21.8674	3.18487e-10	11.3318	97	759	39	978	kegg_pathway_21
Photosynthesis - antenna proteins	kegg	18.5174	9.07791e-09	52.1739	12	11	124	1726	kegg_pathway_57
Photosynthesis	kegg	16.8733	4.69932e-08	29.2308	19	46	117	1691	kegg_pathway_92
Biosynthesis of secondary metabolites	kegg	15.6338	1.62299e-07	14.3266	50	299	86	1438	kegg_pathway_89
Porphyrin and chlorophyll metabolism	kegg	8.56963	0.000189783	25	11	33	125	1704	kegg_pathway_69
Carbon metabolism	kegg	7.30144	0.000674564	15.1079	21	118	115	1619	kegg_pathway_31
Carbon fixation in photosynthetic organisms	kegg	5.84625	0.00289073	20.9302	9	34	127	1703	kegg_pathway_56
Alanine, aspartate and glutamate metabolism	kegg	5.60665	0.00367337	24.1379	7	22	129	1715	kegg_pathway_82
Energy Metabolism	kegg	4.76187	0.00854963	12.5786	20	139	116	1598	kegg_pathway_52
Biosynthesis of amino acids	kegg	4.63744	0.00968246	13.1783	17	112	119	1625	kegg_pathway_51
Pentose phosphate pathway	kegg	4.52073	0.0108811	22.2222	6	21	130	1716	kegg_pathway_33
Nitrogen metabolism	kegg	3.71457	0.0243658	25	4	12	132	1725	kegg_pathway_18
Fatty acid biosynthesis	kegg	3.65338	0.0259033	20.8333	5	19	131	1718	kegg_pathway_67
